# Supplementary material for: All roads lead to Rome: QTL analysis for vernalization requirement and dissection of allelic variation uncovered unexpected diversity of FLC loci in Camelina sativa
Source: Front Plant Sci. 2025 Jul 25;16:1639872. doi: 10.3389/fpls.2025.1639872 (PMC12331742; doi:10.3389/fpls.2025.1639872)
Supplement: Supplementary Table 3 — Mapping data for the F2 population derived from the ‘Joelle’ x ‘SES0787LS’ cross. Marker names are based on the SNP position in relation to the DH55 reference genome. The reference and alternative base are listed at the end with the Joelle base bolded. The regions with distorted segregation on Chr13 and Chr20 are highlighted in blue. [file Table3.xlsx]

## Sheet: map_data
Supplementary File 3: Mapping data for the F2 population from the Joelle x SES0787LS cross. Marker names are based on the SNP position in relation to the DH55 reference genome. The reference and alternative base are listed at the end with the Joelle base bolded. The distorted segregation on Chr13 and Chr20 are highlighted in blue.
line		19CS1179-F2-01	19CS1179-F2-02	19CS1179-F2-04	19CS1179-F2-05	19CS1179-F2-06	19CS1179-F2-07	19CS1179-F2-09	19CS1179-F2-10	19CS1179-F2-12	19CS1179-F2-13	19CS1179-F2-14	19CS1179-F2-15	19CS1179-F2-17	19CS1179-F2-18	19CS1179-F2-19	19CS1179-F2-20	19CS1179-F2-21	19CS1179-F2-22	19CS1179-F2-24	19CS1179-F2-25	19CS1179-F2-27	19CS1179-F2-28	19CS1179-F2-30	19CS1179-F2-31	19CS1179-F2-32	19CS1179-F2-35	19CS1179-F2-36	19CS1179-F2-37	19CS1179-F2-38	19CS1179-F2-39	19CS1179-F2-41	19CS1179-F2-42	19CS1179-F2-43	19CS1179-F2-46	19CS1179-F2-47	19CS1179-F2-48	19CS1179-F2-49	19CS1179-F2-50	19CS1179-F2-51	19CS1179-F2-52	19CS1179-F2-53	19CS1179-F2-54	19CS1179-F2-56	19CS1179-F2-57	19CS1179-F2-59	19CS1179-F2-60	19CS1179-F2-61	19CS1179-F2-62
DTF		51	58	41	51	48	62	44	157	35	39	95	88	170	97	39	55	43	170	170	54	45	46	59	170	58	47	40	71	86	90	148	164	63	126	55	61	45	151	104	170	75	46	50	34	52	48	56	170
Chr1-17427		A	H	A	A	H	H	B	B	A	B	H	H	H	H	B	H	H	H	A	B	H	H	H	B	H	H	H	B	B	H	B	A	H	H	H	B	A	A	H	H	A	H	B	H	A	H	H	H
Chr1-84624		A	H	A	A	H	H	B	B	A	B	H	H	H	H	B	H	H	H	A	B	H	H	H	B	H	H	H	B	B	H	B	A	H	H	H	B	A	A	A	H	A	H	B	H	A	H	H	H
Chr1-404032		A	H	A	A	H	H	B	B	A	B	H	H	H	H	B	H	H	H	A	B	H	H	H	B	H	H	H	B	B	H	B	A	H	H	H	B	A	A	A	H	A	H	B	H	A	H	H	H
Chr1-1024083		A	H	A	A	H	H	B	B	A	B	H	H	H	H	B	H	H	H	A	B	H	H	H	B	H	H	H	B	B	H	B	A	H	H	H	B	A	A	A	H	A	H	B	H	A	H	H	H
Chr1-1294535		A	H	A	A	H	H	B	B	A	B	H	H	H	H	B	H	H	H	A	B	H	H	H	B	H	H	H	B	B	H	B	A	H	H	H	B	A	A	A	H	A	H	B	H	A	H	A	H
Chr1-1447669		A	H	A	A	H	H	H	B	A	B	H	H	H	H	B	H	H	H	A	B	H	H	H	H	H	H	H	A	A	H	B	A	H	H	H	B	A	A	A	H	A	H	B	H	A	H	A	H
Chr1-1614550		A	H	A	A	H	B	H	B	A	H	H	H	H	H	B	H	H	H	A	B	H	H	A	H	H	H	H	A	A	H	B	A	H	H	H	B	A	A	A	H	A	B	B	B	A	H	A	H
Chr1-1645397		A	H	A	A	H	B	H	B	A	H	H	H	H	H	B	H	H	H	A	B	H	H	A	H	H	H	H	A	A	H	B	A	H	H	H	B	A	A	A	H	A	B	B	B	A	A	A	H
Chr1-1800359		A	H	A	A	H	B	H	B	A	H	H	H	H	H	B	H	H	H	A	B	H	H	A	H	H	H	H	A	A	H	B	H	H	H	H	B	A	A	A	H	A	B	B	B	A	A	A	H
Chr1-2245810		A	H	A	A	H	B	H	B	H	H	H	H	H	H	B	H	A	H	A	B	H	H	A	H	H	H	H	A	A	H	B	H	H	H	H	B	A	H	A	H	A	B	B	B	A	A	A	H
Chr1-2687057		A	H	A	H	H	B	H	B	H	H	H	H	H	H	H	H	A	A	A	B	H	H	A	H	H	H	H	A	A	H	B	H	H	H	H	B	A	H	A	H	A	B	B	B	A	A	A	H
Chr1-2709160		A	H	A	H	H	B	H	B	H	H	H	H	H	H	H	H	A	A	A	B	H	H	A	H	H	H	H	A	A	H	B	H	H	H	H	B	A	H	A	H	A	B	B	B	A	A	A	H
Chr1-3069818		A	H	A	H	H	B	A	B	H	H	H	H	H	H	H	H	A	A	A	B	H	H	A	H	H	H	H	A	A	H	B	H	H	A	H	B	A	H	A	H	A	B	B	H	A	A	A	H
Chr1-3432618		A	H	A	H	H	B	A	B	H	H	H	H	H	H	H	H	H	A	A	B	H	H	A	H	H	H	H	A	A	H	B	H	H	A	H	B	A	H	A	H	A	B	B	H	A	A	A	H
Chr1-3598899		A	H	A	H	H	B	A	B	H	H	H	H	H	H	H	H	H	A	A	B	H	H	A	H	H	H	H	H	A	H	B	H	H	A	H	B	A	H	A	H	A	B	B	H	A	A	A	H
Chr1-3762244		A	H	A	H	H	B	A	B	H	H	H	H	H	H	H	H	H	A	A	B	H	H	A	H	H	H	H	H	A	H	B	H	H	A	H	B	A	H	A	H	A	B	B	H	A	A	A	H
Chr1-3935369		A	H	A	H	H	B	A	B	H	H	H	H	H	H	H	H	H	A	A	B	H	H	A	H	H	H	H	H	A	H	B	H	H	A	H	H	A	H	A	H	A	B	B	H	A	H	A	H
Chr1-4051991		A	H	A	H	H	B	A	B	H	H	H	H	H	H	H	H	H	A	A	B	H	H	A	H	H	H	H	H	A	H	B	H	H	A	H	H	A	H	A	H	A	B	B	H	A	H	A	H
Chr1-4261662		A	H	A	H	H	B	A	B	H	H	H	H	H	H	H	H	H	A	A	B	H	H	A	H	H	H	H	H	A	H	B	H	H	A	B	H	A	H	A	H	A	B	B	H	A	H	A	H
Chr1-4347010		A	H	A	H	H	B	A	B	H	H	H	H	H	H	H	H	H	A	A	B	H	B	A	H	H	H	H	H	A	H	B	H	H	A	B	H	A	H	A	H	A	B	B	H	A	H	A	H
Chr1-4648892		A	H	A	H	H	B	A	B	H	H	H	H	H	H	H	H	H	A	A	B	H	B	A	H	H	H	H	H	A	H	B	H	A	A	B	H	A	H	A	H	A	B	H	H	A	H	H	H
Chr1-4902810		A	H	A	H	H	B	A	B	H	H	H	H	H	H	H	H	H	A	A	B	H	B	A	H	H	H	H	H	A	H	B	H	A	A	B	H	A	H	A	H	A	B	H	H	A	H	H	H
Chr1-5036256		A	H	A	H	H	B	A	B	H	H	H	H	H	H	H	H	H	A	A	B	H	B	A	H	H	H	H	B	A	H	B	H	A	A	B	H	A	H	A	H	A	B	H	H	A	H	H	H
Chr1-5534574		A	H	A	H	H	B	A	B	H	H	H	H	H	H	H	H	H	A	A	B	H	B	A	H	H	H	H	B	A	H	B	H	A	A	B	H	A	H	A	H	A	B	H	H	A	H	H	H
Chr1-5563951		A	H	A	H	H	B	A	B	H	H	H	H	H	H	H	H	H	A	A	B	H	B	A	H	H	H	H	B	A	H	B	H	A	A	B	H	A	H	A	H	A	B	H	H	A	H	H	H
Chr1-5816258		A	H	A	H	H	B	A	B	H	H	H	H	H	H	H	H	H	A	A	B	H	B	A	H	H	H	H	B	A	H	B	H	A	A	B	H	A	H	A	H	A	B	H	H	A	H	H	H
Chr1-5962533		A	H	A	H	H	B	A	B	H	H	H	H	H	B	H	H	H	A	A	B	H	B	A	H	H	H	H	B	A	H	B	H	A	A	B	H	A	H	A	H	A	B	H	H	A	H	H	H
Chr1-6530387		A	H	A	B	H	B	A	H	H	H	H	H	H	B	H	H	H	A	A	B	H	B	A	H	H	B	H	B	A	H	B	H	A	A	B	H	A	H	A	H	A	B	H	H	A	H	H	H
Chr1-6619322		A	H	A	B	H	B	A	H	H	H	H	A	H	B	H	H	H	A	A	B	H	B	A	H	H	B	H	B	A	H	B	H	A	A	B	H	A	H	A	H	A	B	H	H	A	H	H	H
Chr1-6623010		A	H	A	B	H	B	A	H	H	H	H	A	H	B	H	H	H	A	A	B	H	B	A	H	H	B	H	B	A	H	B	H	A	A	B	H	A	H	A	H	A	B	H	H	A	H	H	H
Chr1-6865587		A	B	A	B	B	B	A	H	H	H	H	A	H	B	H	H	H	A	A	B	H	B	A	H	H	B	H	B	A	H	B	H	A	A	B	H	A	H	A	H	A	B	H	H	A	H	H	H
Chr1-7364347		H	B	A	B	B	B	A	H	H	H	H	A	H	B	H	H	H	A	H	B	H	B	A	H	H	B	H	B	A	A	B	H	A	A	B	H	A	H	A	H	A	B	H	H	A	H	H	H
Chr1-7517763		H	B	A	B	B	B	A	H	H	H	H	A	H	B	H	H	H	A	H	B	H	B	A	H	H	H	H	B	A	A	B	H	A	A	B	H	A	H	A	H	A	B	H	H	A	H	H	H
Chr1-7803079		H	B	A	B	B	B	A	H	H	H	H	A	H	B	H	A	H	A	H	B	H	B	A	H	H	H	H	B	A	A	B	H	A	A	B	H	A	H	A	H	H	B	H	H	A	H	H	H
Chr1-7893410		H	B	A	B	B	B	A	H	H	H	H	A	H	B	H	A	H	A	H	B	H	B	A	H	H	H	H	B	A	A	B	H	A	A	B	H	A	H	A	H	H	B	H	H	A	H	H	H
Chr1-8311931		H	B	H	B	B	B	A	H	H	H	H	A	H	B	H	A	H	A	H	B	H	B	A	H	H	H	H	B	A	A	B	H	A	H	B	H	A	H	A	H	B	B	H	H	A	H	H	H
Chr1-8736700		H	B	H	B	B	B	A	H	H	H	H	A	H	H	H	A	H	A	H	B	H	B	A	H	H	H	H	B	A	A	B	H	A	H	B	H	A	H	A	A	B	B	H	H	A	H	H	H
Chr1-8874725		H	B	H	B	B	B	A	H	H	H	H	A	H	H	H	A	H	A	H	B	H	B	A	H	H	H	H	B	B	A	B	H	A	H	B	H	A	H	A	A	B	B	H	H	A	H	H	H
Chr1-8923458		H	B	H	B	B	B	A	H	H	H	H	A	H	H	H	A	H	A	H	B	H	B	A	H	H	H	H	B	B	A	B	H	A	H	B	H	A	H	A	A	B	B	H	H	A	H	H	H
Chr1-8942044		H	B	H	B	B	B	A	H	H	H	H	A	H	H	H	A	H	A	H	B	H	B	A	H	H	H	H	B	B	A	B	H	A	H	B	H	A	H	A	A	B	B	H	H	A	H	H	H
Chr1-9315868		H	B	H	B	B	B	A	H	H	H	U	A	H	H	H	A	H	A	H	B	H	B	A	H	H	H	H	B	B	A	B	H	A	H	B	H	A	H	A	A	B	B	H	H	A	H	H	H
Chr1-9596427		H	B	H	B	B	B	A	H	H	H	H	A	H	H	H	A	H	A	H	B	H	B	A	H	H	H	H	B	B	A	B	H	A	H	B	H	A	H	A	A	B	B	H	H	A	H	H	H
Chr1-9869772		H	B	H	B	B	B	A	H	H	H	H	A	H	H	H	A	H	A	H	B	H	B	A	H	H	H	H	B	B	A	B	H	A	H	B	H	A	H	A	A	B	B	H	H	A	H	H	H
Chr1-10096628		H	B	H	B	B	B	A	H	H	H	H	A	H	H	H	A	H	A	H	B	H	B	A	H	H	H	H	B	B	A	B	H	A	H	B	H	A	H	A	A	B	B	H	H	A	H	H	B
Chr1-10830805		H	B	H	B	B	H	A	H	H	H	H	A	H	H	H	A	H	A	H	B	H	B	A	A	H	H	H	B	B	A	B	H	A	H	B	H	A	H	A	A	B	B	H	H	A	H	H	B
Chr1-11282374		H	B	H	B	B	H	A	H	H	H	H	A	H	H	H	A	H	A	H	B	H	B	A	A	H	H	H	B	B	A	B	H	A	H	B	H	A	B	A	A	B	B	H	H	H	H	B	B
Chr1-12047939		H	B	H	B	B	H	A	H	H	H	H	A	A	H	H	A	H	A	H	B	A	B	A	A	B	H	H	B	B	A	H	H	A	H	B	H	A	B	A	H	B	B	H	H	H	H	B	B
Chr1-12206928		H	B	H	B	B	H	A	H	H	H	H	A	A	H	H	A	H	A	H	B	A	B	A	A	B	H	H	H	B	A	H	H	A	H	B	H	A	B	A	H	B	B	H	H	H	H	B	B
Chr1-12464592		H	B	H	B	B	H	A	H	H	H	H	A	A	H	H	A	H	A	H	B	A	B	A	A	B	H	H	H	B	A	H	H	A	H	B	H	A	B	A	H	B	B	H	H	H	H	B	B
Chr1-12595615		H	B	H	B	B	H	A	H	H	H	H	A	A	H	H	A	H	A	H	B	A	B	A	A	B	H	H	H	B	A	H	H	A	H	B	H	A	B	A	H	B	B	H	H	H	H	B	B
Chr1-12876787		H	B	H	B	B	H	A	H	H	H	H	A	A	H	H	A	H	A	H	B	A	B	A	A	B	H	H	H	B	A	H	H	A	H	B	H	A	B	A	H	B	B	H	H	H	H	B	B
Chr1-14756288		H	B	H	B	B	H	A	H	H	H	H	A	A	B	H	A	H	A	H	B	A	B	A	A	B	H	H	H	B	A	H	H	A	H	B	H	A	B	A	H	B	B	H	H	H	H	B	B
Chr1-14951702		H	B	H	B	B	H	A	H	H	H	H	A	A	B	H	A	H	A	H	B	A	B	A	A	B	H	H	H	B	A	H	H	A	H	B	H	A	B	A	H	B	B	H	H	H	H	B	B
Chr1-15174210		H	B	H	B	B	H	A	H	H	H	H	A	A	B	H	A	H	A	H	B	A	B	A	A	B	H	H	H	B	A	H	H	A	H	B	H	A	B	A	H	B	H	H	H	H	H	B	B
Chr1-16849217		H	B	H	B	B	H	A	H	H	H	H	A	A	B	H	A	H	H	H	B	A	B	A	A	B	H	H	H	B	A	H	H	A	H	B	H	A	B	A	H	B	H	H	H	H	H	B	B
Chr1-17695660		H	B	H	B	B	H	A	H	H	H	H	A	A	B	H	A	A	H	H	B	A	B	A	A	B	H	H	H	B	A	H	H	A	H	B	H	A	B	A	H	B	H	H	H	H	H	B	B
Chr1-19291231		H	B	H	B	B	H	A	H	H	H	H	A	A	B	H	A	A	H	H	B	A	B	A	A	B	H	H	H	B	A	H	H	A	H	B	H	A	B	A	H	B	H	H	H	H	H	B	B
Chr1-21545711		H	B	H	B	B	H	A	H	H	H	H	A	A	B	H	A	A	H	H	B	A	B	A	A	B	H	H	H	B	A	H	H	A	H	B	H	A	B	A	H	B	H	H	H	H	H	B	B
Chr1-22622579		H	B	H	B	B	H	A	H	H	B	H	A	A	B	H	A	A	H	H	B	A	B	A	A	B	H	H	H	B	A	H	H	A	H	B	H	A	B	A	H	B	H	H	H	H	H	B	B
Chr2-74234		H	H	H	A	H	H	B	B	H	H	A	A	H	H	H	B	H	A	A	B	H	H	B	H	B	H	H	H	H	H	H	A	H	H	B	H	H	B	B	B	H	A	H	A	H	A	H	H
Chr2-376462		H	H	H	A	H	H	B	B	H	H	H	H	H	H	H	B	H	A	A	B	H	H	B	H	B	H	H	H	H	H	H	A	H	H	B	H	H	B	B	B	H	A	H	A	H	A	H	H
Chr2-876416		H	H	H	A	H	H	B	B	H	H	H	H	H	H	H	B	H	A	A	B	H	H	B	H	B	H	H	H	H	H	H	A	H	H	B	H	H	B	B	B	H	A	H	A	H	A	B	H
Chr2-1262283		H	H	H	A	H	H	B	B	H	H	H	H	H	H	H	B	H	A	A	B	H	H	B	H	H	H	H	H	H	H	H	A	H	H	B	H	H	B	B	B	B	A	H	A	H	A	B	H
Chr2-1714677		H	H	H	A	H	H	B	B	H	H	H	H	H	H	H	B	H	A	A	B	H	H	B	H	H	H	H	H	H	H	H	H	H	H	B	H	H	B	B	B	B	A	H	A	H	A	B	H
Chr2-2097415		H	H	H	A	H	H	B	B	H	H	H	H	H	H	H	B	H	A	A	B	H	H	B	H	H	H	H	H	H	H	H	H	H	H	B	H	H	B	B	B	B	A	H	A	H	A	B	H
Chr2-4018504		H	H	H	A	H	H	B	B	H	H	H	H	A	H	H	B	H	A	A	B	H	H	B	H	H	H	H	H	H	H	H	H	H	A	B	H	H	B	B	B	B	A	H	A	H	A	H	H
Chr2-7479831		H	H	H	A	H	H	B	B	H	H	H	H	A	H	H	B	H	A	A	B	H	H	B	H	H	H	H	H	H	H	H	H	H	A	H	H	H	B	B	B	B	A	H	A	H	A	H	H
Chr2-8435875		H	H	H	A	H	H	B	B	H	H	H	H	A	H	A	B	H	A	A	B	B	H	B	H	H	H	H	H	H	H	H	H	H	A	H	H	H	B	B	B	B	A	H	A	H	A	H	H
Chr2-12816018		H	H	H	A	H	H	B	B	H	H	H	H	A	H	A	B	H	H	A	B	B	H	B	H	H	H	H	H	H	H	H	H	H	A	H	H	H	B	B	B	B	A	H	A	H	A	H	H
Chr2-13661241		H	H	H	A	H	H	B	B	H	H	H	H	A	H	A	B	H	H	A	B	B	H	B	H	H	H	H	H	H	H	H	H	H	A	H	H	H	B	B	B	B	A	H	A	H	A	H	H
Chr2-14040594		H	H	H	A	H	H	B	B	B	H	H	H	A	H	A	B	H	H	A	B	B	H	B	H	H	H	H	H	H	H	H	H	H	A	H	H	H	B	B	B	B	A	H	A	H	A	H	H
Chr2-14597592		H	H	H	A	H	H	B	B	B	H	H	H	A	H	A	B	H	H	A	B	B	H	B	H	H	H	H	H	H	H	H	H	H	A	H	H	H	B	B	B	B	A	H	A	H	A	H	H
Chr2-14700201		H	H	H	A	H	H	B	B	B	H	H	H	A	H	A	B	H	H	A	B	B	H	B	H	H	H	H	H	H	H	H	H	H	A	H	H	H	B	B	B	B	A	H	A	H	A	H	H
Chr2-15021207		H	H	H	A	H	H	B	H	B	H	U	H	A	H	A	B	H	H	A	B	B	H	B	H	H	H	H	H	H	H	H	H	H	A	H	H	H	B	B	B	B	A	H	A	H	A	H	H
Chr2-15841975		H	H	H	A	H	H	B	H	B	H	H	H	A	H	A	B	H	H	A	B	B	H	B	H	H	H	H	H	H	H	H	H	H	A	H	H	H	B	B	B	B	A	H	A	A	A	H	H
Chr2-16338259		H	H	H	A	H	H	B	H	B	H	H	B	A	B	A	B	H	H	A	B	B	H	B	H	H	H	H	H	H	H	H	H	H	A	H	H	H	B	B	B	B	A	H	A	A	A	H	H
Chr2-16898869		H	H	H	A	H	B	B	H	B	H	H	B	A	B	A	B	H	H	A	B	B	H	B	H	H	H	H	H	H	H	H	H	H	A	H	H	H	B	B	B	B	A	H	A	A	A	H	H
Chr2-17133801		H	H	H	A	H	B	B	H	B	H	H	B	A	B	A	B	H	H	A	B	B	H	B	H	H	H	A	H	H	H	H	H	H	A	H	H	H	B	B	B	B	A	H	A	A	A	H	H
Chr2-17199342		H	H	H	A	H	B	B	H	B	H	H	B	A	B	A	B	H	H	A	B	B	H	B	H	H	H	A	H	H	H	H	H	H	A	H	H	H	B	B	B	H	A	H	A	A	A	H	H
Chr2-18040886		H	H	H	A	H	B	B	H	B	H	H	B	A	B	A	B	H	H	A	B	B	H	B	H	H	H	A	H	H	H	H	H	B	H	H	H	H	B	B	B	H	A	H	A	A	A	H	H
Chr2-18270426		H	H	H	A	H	B	B	H	B	H	H	B	A	B	A	B	H	H	A	B	B	H	B	H	H	H	A	H	H	A	H	H	B	H	H	H	H	B	B	B	H	A	H	A	A	A	H	H
Chr2-18392164		H	H	H	A	H	B	B	H	B	H	H	B	A	B	A	B	H	H	A	B	B	H	B	H	H	H	A	H	H	A	H	H	B	H	H	H	H	B	B	B	H	A	H	A	A	A	H	H
Chr2-18464044		H	H	H	A	H	B	B	H	B	H	H	B	A	B	A	B	H	H	A	B	B	H	B	H	H	H	A	H	H	A	A	H	B	H	H	H	H	B	B	B	H	A	H	A	A	A	H	H
Chr2-18724256		H	H	H	A	H	B	B	H	B	H	H	B	A	B	A	B	H	H	A	B	B	H	B	H	H	H	A	H	H	A	A	H	B	H	H	H	B	B	B	B	H	A	H	A	A	A	H	H
Chr2-18862434		H	H	H	A	H	B	B	H	B	H	H	B	A	B	A	B	H	H	A	B	B	H	B	H	H	H	A	H	H	A	A	H	B	H	H	H	B	B	B	B	H	A	H	A	A	A	H	H
Chr2-18934416		H	H	H	A	H	B	B	H	B	H	H	B	A	B	A	B	H	H	A	B	B	H	B	H	H	H	A	H	H	A	A	H	B	H	H	H	B	B	H	B	H	A	H	A	A	A	H	H
Chr2-20793750		H	H	H	A	A	B	B	H	B	H	H	B	A	B	A	B	H	H	A	B	B	H	B	H	H	H	A	H	H	A	A	H	B	H	H	H	B	B	H	B	H	A	H	A	A	A	H	H
Chr2-21018907		H	H	H	A	A	B	B	B	B	H	H	B	A	B	A	B	H	H	A	B	B	H	B	H	H	H	A	H	A	A	A	H	B	H	H	H	B	B	H	B	H	A	H	A	A	A	H	H
Chr2-21657155		H	H	H	A	A	B	B	B	B	H	H	B	A	B	A	B	H	H	A	B	B	H	B	H	H	H	A	H	A	H	A	B	B	H	H	H	B	B	H	B	H	A	H	A	A	A	H	H
Chr2-21780502		H	H	H	A	A	B	B	H	B	H	H	B	A	B	A	B	H	H	A	B	B	U	B	H	H	H	A	H	A	H	A	B	B	H	H	H	B	B	H	B	H	A	H	A	A	A	H	H
Chr2-21807331		H	H	H	A	A	B	B	H	B	H	H	B	A	B	A	B	H	H	A	B	B	H	B	H	H	H	A	H	A	H	A	B	B	H	H	H	B	B	H	B	H	A	H	A	A	A	H	H
Chr2-22876980		H	H	H	A	A	B	B	H	B	H	H	B	A	B	A	B	H	H	A	H	B	H	B	H	A	H	A	A	A	H	A	B	B	H	H	H	B	B	H	B	H	A	A	A	A	U	H	H
Chr2-23033909		H	H	H	A	A	B	B	H	B	H	H	B	A	B	A	B	H	H	A	H	B	H	B	H	A	A	A	A	A	H	A	B	B	H	H	H	B	B	H	B	H	A	A	A	A	U	H	H
Chr2-23119331		H	H	H	A	A	B	B	H	B	H	H	B	A	B	A	B	H	B	A	H	B	H	B	H	A	A	A	A	A	H	A	B	B	H	H	H	B	B	H	B	H	A	A	A	A	U	H	H
Chr2-23433804		H	H	H	A	H	B	B	H	B	H	H	B	A	B	A	B	H	B	A	H	B	H	B	H	A	A	A	A	A	H	A	B	B	H	H	B	B	B	H	B	H	A	A	A	A	A	H	H
Chr2-23574746		H	H	H	A	H	B	B	H	B	H	H	B	A	B	A	B	H	B	A	H	B	H	B	H	A	A	A	A	A	H	A	B	B	H	H	B	B	B	H	B	H	A	A	A	A	A	H	H
Chr2-23740543		H	H	H	A	H	B	B	H	B	H	H	B	A	B	H	B	H	B	A	H	B	H	B	H	A	A	A	A	A	H	H	B	B	H	H	B	B	B	H	B	H	A	A	A	A	A	H	H
Chr2-24321471		H	H	H	A	H	B	B	H	H	H	A	B	A	H	H	B	H	B	A	H	B	H	B	H	A	H	A	A	A	H	H	B	B	H	H	B	B	B	H	A	H	A	A	A	A	A	H	H
Chr2-24449872		H	H	H	A	H	B	B	H	H	H	A	B	A	H	H	B	B	B	A	H	B	H	B	H	A	H	A	A	A	H	H	B	B	H	H	B	B	B	H	A	H	A	A	A	A	A	H	H
Chr2-24635663		H	H	H	A	H	B	B	H	H	H	A	B	A	H	H	B	B	B	A	H	B	H	B	H	A	H	A	A	A	H	H	B	B	H	H	B	B	B	H	A	H	A	A	A	A	A	H	H
Chr2-24728145		H	H	H	A	H	B	B	H	H	H	A	B	A	H	H	B	B	B	A	H	B	H	B	H	A	H	A	A	A	H	H	B	B	H	H	B	B	B	H	A	H	A	A	A	A	A	H	H
Chr2-24770554		H	H	H	A	H	B	B	H	H	H	A	B	A	H	H	B	B	B	A	H	B	H	B	H	A	H	A	A	A	H	H	B	B	H	H	B	B	B	H	A	H	A	A	A	A	A	H	H
Chr2-24972619		H	H	H	A	H	B	B	H	H	H	A	B	A	H	H	B	B	B	A	H	B	H	B	H	A	H	A	A	A	H	H	B	B	H	H	B	B	B	H	A	H	A	A	A	A	A	H	H
Chr2-25287875		H	H	H	A	H	B	B	H	H	H	A	B	A	H	H	B	B	B	A	H	B	H	B	H	A	H	A	A	H	H	H	B	B	H	H	B	B	B	H	A	H	A	A	A	A	A	H	H
Chr2-25354977		H	H	H	A	H	B	B	H	H	H	A	B	A	H	H	B	B	B	A	H	B	H	B	H	A	H	A	A	H	H	H	B	B	H	H	B	B	B	H	A	H	A	A	A	A	A	H	H
Chr2-25415426		H	H	H	A	H	B	B	H	H	H	A	H	A	H	H	B	B	B	A	H	B	H	B	H	A	H	A	A	H	H	H	B	B	H	H	B	B	B	H	A	H	A	A	A	A	A	H	H
Chr2-25926577		H	H	H	A	H	B	B	H	H	A	H	H	A	H	H	B	B	B	A	H	B	H	B	H	A	H	A	A	H	H	H	H	B	H	H	B	B	B	H	A	H	A	A	A	A	A	H	H
Chr2-26378801		H	H	H	A	H	B	B	H	H	A	H	H	A	H	H	H	B	B	A	H	B	H	B	H	A	H	A	A	H	H	H	H	B	H	H	B	B	B	A	A	H	A	A	A	A	A	H	H
Chr2-27140572		A	H	H	H	H	B	B	H	H	H	H	H	A	H	H	H	B	B	A	H	B	H	B	H	A	H	A	A	H	H	H	H	B	H	H	B	B	B	A	A	H	A	H	A	A	A	H	H
Chr2-27938369		A	H	H	H	H	B	H	H	H	H	H	H	A	H	H	H	B	B	A	H	B	H	B	H	A	H	A	A	H	H	H	H	B	B	H	B	B	B	A	A	H	A	H	A	A	A	H	H
Chr2-28709848		A	H	H	H	H	B	H	H	H	H	H	H	A	H	H	H	B	B	A	H	H	H	B	H	A	H	A	A	H	H	H	H	H	B	H	B	B	B	A	A	H	A	H	A	A	A	H	H
Chr3-302934		B	H	A	H	A	H	A	H	A	H	A	B	H	A	H	B	A	B	H	B	H	H	H	H	A	H	H	A	H	H	A	H	H	H	B	H	B	H	H	B	H	B	H	A	A	A	A	H
Chr3-1301950		B	H	A	H	A	H	A	H	A	H	H	B	H	A	H	B	H	B	H	B	H	H	H	H	A	H	H	A	H	H	A	H	H	H	B	H	B	A	H	B	H	B	H	A	A	A	H	B
Chr3-1445847		B	H	A	H	A	H	A	H	A	H	H	B	H	A	H	B	H	B	H	B	H	H	H	H	A	H	H	A	H	H	A	H	H	H	B	H	B	A	H	B	H	B	H	A	A	A	H	B
Chr3-1933618		B	H	A	H	A	H	A	H	A	H	H	B	H	A	H	B	H	B	H	B	H	H	H	H	A	H	H	A	H	H	A	H	H	H	B	H	B	A	H	B	H	B	H	A	A	A	H	B
Chr3-2211499		B	H	A	H	A	H	A	H	A	H	H	B	H	A	H	B	H	B	H	B	H	H	H	H	A	H	H	A	H	H	A	H	H	H	B	H	B	A	H	B	H	B	H	A	A	A	H	B
Chr3-2374737		B	H	A	H	A	H	A	H	A	H	H	B	H	A	H	B	H	B	H	B	H	H	H	H	A	H	H	A	H	H	A	H	H	H	B	H	B	A	H	B	H	B	H	A	A	A	H	B
Chr3-2692218		B	H	A	H	A	H	A	H	A	H	H	B	H	A	H	B	H	B	H	B	H	H	H	H	A	H	H	A	H	H	A	H	H	H	B	H	B	A	H	B	H	B	H	A	A	A	H	B
Chr3-2940052		B	H	A	H	A	H	A	H	A	H	H	B	H	A	H	B	H	B	H	B	H	H	H	H	A	H	H	A	H	H	A	H	H	H	B	H	B	A	H	B	H	B	H	A	A	A	H	B
Chr3-3054631		B	H	A	H	H	H	A	H	A	H	H	B	H	A	H	B	H	B	H	B	H	H	H	H	A	H	H	A	H	H	A	H	H	H	B	H	B	A	H	B	H	B	H	A	A	A	H	B
Chr3-4409853		H	H	A	H	H	H	H	H	A	H	H	B	H	A	H	B	H	B	H	B	H	H	H	H	A	H	H	H	H	H	A	B	B	B	B	H	H	A	H	B	H	B	A	A	A	A	H	B
Chr3-4539073		H	H	A	H	H	H	H	H	H	H	H	B	H	A	H	B	H	B	H	B	H	H	H	H	A	H	H	H	H	H	A	B	B	B	B	H	H	A	H	B	H	B	A	A	A	A	H	B
Chr3-4865574		H	H	A	H	H	H	H	H	H	H	H	B	H	A	H	B	H	B	H	B	H	H	H	H	A	H	H	H	H	H	A	B	B	B	B	H	H	H	H	B	H	B	A	A	A	A	H	B
Chr3-4990596		H	H	A	H	H	H	H	H	H	H	H	B	H	A	H	B	H	B	H	B	H	H	H	H	A	H	H	H	H	H	A	B	B	B	B	H	H	H	H	B	H	B	A	A	A	A	H	B
Chr3-6437005		A	A	A	B	H	H	H	H	H	H	H	B	H	A	H	B	B	B	H	B	H	H	H	H	A	H	H	B	H	H	A	B	B	B	B	H	H	H	B	H	H	B	A	A	A	B	H	B
Chr3-6457447		A	A	A	B	H	H	H	H	H	H	H	B	H	A	H	B	B	B	H	B	H	H	H	H	A	H	H	B	H	H	A	B	B	B	B	H	H	H	B	H	H	B	A	A	A	B	H	B
Chr3-6599461		A	A	A	B	H	H	H	H	H	H	H	B	H	A	H	B	B	B	H	B	H	H	H	H	A	H	H	B	H	H	A	B	B	B	B	H	H	H	B	H	A	B	A	A	A	B	H	B
Chr3-6684654		A	A	A	B	H	H	H	H	H	H	H	B	H	A	H	B	B	B	H	B	H	H	H	H	A	H	H	B	H	H	A	B	B	B	B	H	H	H	B	H	A	B	A	A	A	B	H	B
Chr3-7208082		A	A	A	B	H	H	H	H	H	H	H	B	H	A	H	B	B	B	H	B	H	H	H	H	A	H	H	B	H	H	A	B	B	B	B	H	H	H	B	H	A	B	A	A	A	B	B	B
Chr3-7286065		A	A	A	B	H	H	H	H	H	H	H	B	H	A	H	B	B	B	H	B	H	H	H	H	H	H	H	B	H	H	A	B	B	B	B	H	H	H	B	H	A	B	A	A	A	B	B	B
Chr3-7413327		A	A	A	B	H	H	H	H	H	H	H	B	H	A	H	B	B	B	H	B	H	H	A	H	H	H	H	B	H	H	A	B	B	B	B	H	H	H	B	H	A	B	A	A	A	B	B	H
Chr3-8285176		A	A	A	B	H	H	H	H	H	H	H	B	H	A	H	B	B	B	H	B	H	H	A	H	H	H	H	B	H	H	A	B	B	B	B	H	H	H	B	H	A	B	A	A	A	B	B	H
Chr3-10115781		A	A	A	B	H	B	H	H	H	H	B	H	H	A	H	B	B	B	H	B	H	H	A	H	H	H	H	B	H	H	A	B	H	B	B	H	H	H	B	H	A	B	A	A	A	B	B	H
Chr3-10210584		A	A	A	B	H	B	H	H	H	H	B	H	H	A	H	B	B	B	H	B	H	H	A	H	H	H	H	B	H	H	A	B	H	B	B	H	H	H	B	H	A	B	A	A	A	B	B	H
Chr3-10716400		A	A	A	B	H	B	H	H	H	B	B	H	H	A	H	B	B	B	A	B	H	H	A	H	H	B	H	B	H	H	A	B	H	B	B	H	H	H	H	H	A	B	A	A	A	B	B	H
Chr3-11234386		A	A	A	B	H	B	H	H	H	B	B	H	H	H	H	B	B	B	A	B	H	H	A	H	H	B	H	B	H	H	A	B	H	B	B	A	H	H	H	H	A	B	A	A	A	B	B	H
Chr3-11511856		A	A	A	B	H	B	H	H	H	B	B	H	H	H	H	B	B	B	A	B	H	H	A	H	H	B	H	B	H	H	A	B	H	B	B	A	H	H	H	H	A	B	A	A	A	B	B	H
Chr3-11613842		A	A	A	B	H	B	H	H	H	B	B	H	H	H	H	B	B	B	A	B	H	H	A	H	H	B	H	B	H	H	A	B	H	B	B	A	H	H	H	H	A	B	A	A	A	B	B	H
Chr3-11669670		A	A	A	B	H	B	H	H	H	B	B	H	H	H	H	B	B	B	A	B	H	H	A	H	H	B	H	B	H	H	A	B	H	B	B	A	H	H	H	H	A	B	A	A	A	B	B	H
Chr3-12225038		A	A	A	B	H	B	H	H	H	B	B	H	H	H	H	B	B	B	A	B	H	H	A	H	H	B	H	B	H	H	A	B	H	B	B	A	H	H	H	H	A	B	A	A	H	B	B	H
Chr3-12514797		A	A	A	B	H	B	H	H	H	B	B	H	H	H	H	B	B	B	A	B	H	H	A	H	H	B	H	B	B	H	A	B	H	B	B	A	H	H	H	H	A	B	A	A	H	B	B	H
Chr3-12895307		A	A	A	B	H	B	H	H	H	B	B	H	H	H	H	B	B	B	A	B	H	H	H	H	H	B	H	B	B	H	A	B	H	B	B	A	H	H	H	H	A	B	A	A	H	B	B	H
Chr3-12985366		A	A	A	B	H	B	H	H	H	B	B	H	H	H	H	B	B	B	A	B	H	H	H	H	H	B	H	B	B	H	A	B	H	B	B	A	H	H	H	H	A	B	A	A	H	B	B	H
Chr3-14478407		A	A	A	B	H	B	H	H	H	B	B	H	A	H	H	B	B	B	A	B	H	H	H	H	H	B	H	B	B	H	A	B	H	B	A	A	H	H	H	H	A	B	A	H	H	B	B	H
Chr3-15358204		A	A	A	B	H	B	H	H	H	B	B	H	A	H	H	B	B	B	A	B	H	A	H	H	H	B	H	B	B	H	A	B	H	B	A	A	H	H	H	H	A	B	A	H	H	B	B	H
Chr3-15651612		A	A	A	B	H	B	H	H	H	B	B	H	A	H	H	B	B	B	A	B	H	A	H	H	H	B	H	B	B	H	A	B	H	B	A	A	H	H	H	H	A	U	A	H	H	B	B	H
Chr3-15876916		A	A	A	B	H	B	H	H	H	B	B	H	A	H	H	B	B	B	A	B	H	A	H	H	H	B	H	B	B	H	A	B	H	B	A	A	H	H	H	H	A	H	A	H	H	B	B	H
Chr3-16495660		A	A	A	B	H	B	H	H	H	B	B	H	A	H	H	B	B	B	H	B	H	A	H	H	H	B	H	B	B	H	A	B	H	B	A	A	H	H	H	H	A	H	A	H	H	B	B	H
Chr3-16671630		A	A	A	B	H	B	H	H	H	B	B	H	A	H	A	B	B	B	H	U	H	A	H	H	H	B	H	B	B	H	A	B	H	B	A	A	H	H	H	H	A	H	A	H	H	B	B	H
Chr3-18387680		A	A	A	B	H	B	H	H	H	B	U	H	A	H	A	B	B	B	H	B	H	A	H	H	H	B	H	B	B	H	A	B	H	B	A	A	H	H	H	H	A	H	A	H	H	B	B	H
Chr3-20152658		A	A	A	B	H	B	H	H	H	B	B	H	A	H	A	B	B	B	H	B	H	A	H	H	H	B	H	B	B	H	A	B	H	B	A	A	H	H	H	H	A	H	A	H	H	B	B	H
Chr3-21921986		A	A	A	B	H	B	H	H	H	B	B	H	A	H	A	B	B	B	H	B	H	A	H	H	H	B	H	B	B	H	A	B	H	B	A	A	H	H	H	H	A	H	A	H	H	B	B	H
Chr3-23587654		A	A	A	B	A	B	H	H	H	B	B	H	A	H	A	B	H	B	H	B	H	A	H	H	H	B	H	B	B	H	A	B	H	B	A	A	H	B	H	H	A	H	A	H	H	B	B	H
Chr3-23725956		A	A	A	B	A	B	H	H	H	B	B	H	A	H	A	B	H	B	H	B	H	A	H	H	H	B	H	B	B	H	A	B	H	H	A	A	H	B	H	H	A	H	A	H	H	B	B	H
Chr3-25737696		A	A	A	H	A	B	H	H	H	B	B	H	A	H	A	B	H	B	H	B	H	A	H	H	H	B	H	B	B	H	A	B	H	H	A	A	H	B	H	H	A	H	A	H	H	B	H	H
Chr3-27061704		A	A	A	H	A	B	H	H	H	B	B	H	A	H	A	B	H	B	H	B	H	A	H	A	H	B	H	B	B	H	A	H	H	H	A	A	H	B	H	H	A	H	A	H	H	B	H	H
Chr3-27417197		A	A	A	H	A	B	H	H	H	B	B	U	A	H	A	B	H	B	H	B	H	A	H	A	H	B	H	B	B	H	A	H	H	H	A	A	H	B	H	H	A	H	A	H	H	B	H	H
Chr3-27991349		A	A	A	H	A	B	H	H	H	B	B	H	A	H	A	B	H	B	H	B	H	A	H	A	H	B	H	B	B	H	A	H	H	H	A	A	H	B	H	H	A	H	A	H	H	B	H	H
Chr3-28342755		A	A	A	H	A	B	H	H	H	B	B	U	A	H	A	B	H	B	H	B	H	A	H	A	H	B	H	B	B	H	A	H	H	H	H	A	H	B	H	H	A	H	A	H	H	B	H	H
Chr4-134220		A	A	A	H	B	A	H	B	H	B	H	A	A	H	H	H	B	A	H	B	H	A	H	A	B	H	A	B	H	A	A	B	A	H	H	H	A	H	B	H	B	H	A	H	H	H	H	H
Chr4-150911		A	A	A	H	B	A	H	B	H	B	H	A	A	H	H	H	B	A	H	B	H	A	H	A	B	H	A	B	H	A	A	B	A	H	H	H	A	H	B	H	B	H	A	H	H	H	H	H
Chr4-1377572		A	A	A	H	B	A	H	B	H	B	H	A	H	H	H	H	B	A	H	B	H	A	H	A	B	H	A	B	H	A	A	B	A	H	H	H	A	H	B	H	B	H	A	H	H	H	H	H
Chr4-2873746		A	A	A	H	B	A	H	B	H	B	H	A	H	H	H	H	B	A	H	B	H	A	H	A	B	H	A	B	H	A	A	B	A	H	H	H	A	H	B	H	B	H	A	H	H	H	H	H
Chr4-6008421		A	A	A	H	B	A	H	B	H	B	H	A	H	H	H	H	B	A	H	B	H	A	H	A	B	H	A	B	H	A	A	B	A	H	H	H	A	H	B	H	B	H	A	H	H	H	H	H
Chr4-6945289		A	A	A	H	B	A	H	B	H	B	H	A	H	H	H	H	B	A	H	B	H	A	H	A	B	H	A	B	H	A	A	B	A	H	H	H	A	H	B	H	B	H	A	H	H	H	H	H
Chr4-7001514		A	A	A	H	B	A	H	B	H	B	H	A	H	H	H	H	B	A	H	B	H	A	H	A	B	H	A	B	H	A	A	B	A	H	H	H	A	H	B	H	B	H	A	H	H	H	H	H
Chr4-7954418		A	A	A	H	B	A	H	B	H	B	H	A	H	H	H	H	B	A	H	B	H	A	H	A	B	H	A	B	H	A	A	B	A	H	H	H	A	H	B	H	B	H	A	H	H	H	H	H
Chr4-10011042		A	A	A	H	B	A	H	B	H	B	H	A	H	H	H	H	B	A	H	B	H	A	H	A	B	H	A	B	H	A	A	B	A	H	H	H	A	H	B	H	B	B	A	H	H	H	H	H
Chr4-11529138		A	A	A	H	B	A	H	B	H	B	H	A	H	H	H	H	B	A	H	B	H	A	H	A	B	H	A	B	H	A	A	B	A	H	H	H	A	H	B	H	B	B	A	H	H	H	H	H
Chr4-11670116		A	A	A	H	B	A	H	B	H	B	H	A	H	H	A	H	B	A	H	B	H	A	H	A	B	H	A	B	H	A	A	B	A	H	H	H	A	H	B	H	B	B	A	H	H	H	H	H
Chr4-12489943		A	A	A	H	B	A	H	B	H	B	H	A	H	H	A	H	B	A	H	B	H	A	H	A	B	H	A	B	H	A	A	B	A	H	H	H	A	H	B	H	B	B	A	H	H	H	H	H
Chr4-13104250		A	A	A	H	B	A	H	B	H	B	H	A	H	H	A	H	B	A	H	B	H	A	H	A	B	H	A	B	H	A	A	B	A	H	H	H	A	H	B	H	B	B	A	H	H	H	H	H
Chr4-13425412		A	A	A	H	B	A	H	B	H	B	H	A	H	H	A	H	B	A	H	B	H	A	H	A	B	H	A	B	H	A	A	B	A	H	H	H	A	H	B	H	B	B	A	H	H	H	H	H
Chr4-13769549		A	A	A	H	B	A	H	B	H	B	H	A	H	H	A	H	H	A	H	B	H	A	A	A	B	H	A	B	H	A	A	B	A	H	H	H	A	H	B	H	B	B	A	H	H	H	H	H
Chr4-15133033		A	A	A	H	B	A	A	B	H	B	H	A	H	H	A	H	H	A	H	B	H	A	A	A	B	H	A	B	H	A	A	B	A	H	H	H	A	A	B	H	B	B	A	H	H	A	H	H
Chr4-15554657		A	A	A	H	B	A	A	B	H	B	A	A	H	H	A	H	H	A	H	B	H	A	A	A	B	H	A	B	H	A	A	B	A	H	H	H	H	A	B	H	B	B	A	H	H	A	H	H
Chr4-15749114		A	A	A	H	B	A	A	B	H	B	A	A	H	H	A	H	H	A	H	B	H	A	A	A	B	H	A	B	H	A	A	B	A	H	H	H	H	A	B	H	B	B	A	H	H	A	H	H
Chr4-16421039		A	A	A	H	B	A	A	B	H	B	A	A	H	H	A	H	H	A	H	B	H	A	A	A	B	H	A	B	H	A	A	B	A	H	H	H	H	A	B	H	B	B	A	H	H	A	H	H
Chr4-16558820		A	A	A	H	B	A	A	B	H	B	A	A	H	H	A	H	H	A	H	B	H	A	A	A	B	H	A	B	H	A	A	B	A	H	H	H	H	A	B	H	B	B	A	H	H	A	H	H
Chr4-17100936		A	H	H	A	B	A	A	B	H	B	A	A	H	H	A	H	H	A	H	B	H	H	A	A	B	H	A	H	H	A	A	B	A	H	H	H	B	A	B	H	B	B	A	H	H	A	H	H
Chr4-17365781		A	H	H	A	B	A	A	B	H	B	A	A	H	H	A	H	H	A	H	B	H	H	A	A	H	H	H	H	H	A	A	B	A	H	H	H	B	A	B	H	B	B	A	H	H	A	H	H
Chr4-17820866		A	H	H	A	B	A	A	B	H	B	A	A	H	H	A	H	H	A	H	B	H	H	A	A	H	H	H	H	H	A	A	B	A	H	H	B	B	A	B	H	B	B	A	H	H	A	H	H
Chr4-18664426		A	H	H	A	B	A	A	B	H	B	A	A	H	H	A	H	H	A	H	B	H	H	A	A	H	H	H	H	H	A	A	B	A	H	H	B	B	A	B	H	B	B	A	H	A	A	H	H
Chr4-18964806		A	H	H	A	B	A	A	B	H	B	A	A	H	H	A	H	H	A	H	B	H	H	A	A	H	H	H	H	H	A	A	B	A	H	H	B	B	H	B	H	B	B	A	H	A	A	H	H
Chr4-19145220		A	H	H	A	B	A	A	B	H	B	A	A	H	H	A	H	H	A	H	B	H	H	A	A	H	H	H	H	H	A	A	B	A	H	A	B	B	H	B	H	H	B	A	H	A	A	H	H
Chr4-19166432		A	H	H	A	B	A	A	B	H	B	A	A	H	H	A	H	H	A	H	B	H	H	A	A	H	H	H	H	H	A	A	B	A	H	A	B	B	H	B	H	H	B	A	H	A	A	H	H
Chr4-19197012		A	H	H	A	H	A	A	B	H	B	A	A	H	H	A	H	H	A	H	B	H	H	A	A	H	H	H	H	H	A	A	B	A	H	A	B	B	H	B	H	H	B	A	H	A	A	H	H
Chr4-19347578		A	H	H	A	H	A	A	B	H	B	A	A	H	H	A	H	H	A	H	B	H	H	A	A	H	H	H	H	H	A	A	B	A	H	A	B	B	H	B	H	H	B	H	H	A	A	H	H
Chr4-19668152		A	H	B	A	H	A	A	B	H	B	A	A	H	H	A	H	H	A	H	B	H	H	A	A	H	H	H	H	H	A	A	B	A	H	A	B	B	H	B	H	H	B	H	H	A	A	H	H
Chr4-20116979		H	H	B	A	A	A	A	B	H	B	A	A	H	H	A	H	H	A	H	B	H	H	A	A	H	H	H	H	H	A	A	H	A	H	A	B	B	H	B	H	H	B	H	H	A	A	H	H
Chr4-20293529		U	H	B	A	A	A	A	B	H	H	A	A	H	H	A	H	H	A	H	B	H	H	A	A	H	H	H	H	H	A	A	H	A	H	A	B	B	H	B	H	H	B	H	H	A	A	H	H
Chr4-20429576		H	H	B	A	A	A	A	B	H	A	A	A	H	H	H	H	H	A	H	B	H	H	A	A	H	H	H	H	H	A	A	H	A	H	A	B	B	H	B	H	H	B	H	A	A	A	H	H
Chr4-20680501		H	H	B	A	A	A	A	B	H	A	A	A	H	H	H	H	H	A	H	B	H	H	A	A	H	H	H	H	H	A	A	H	A	H	A	B	B	H	B	H	H	B	H	A	A	A	H	H
Chr4-20980596		H	H	B	A	A	A	A	B	H	A	A	A	H	H	H	H	H	A	H	B	H	H	A	A	H	H	H	H	H	A	A	H	A	H	A	B	B	H	B	H	H	B	H	A	A	A	H	H
Chr4-21527474		H	H	B	A	A	A	A	B	H	A	A	A	H	H	H	H	H	A	H	B	H	H	A	A	H	B	H	H	H	A	A	H	A	H	A	B	B	H	H	H	H	B	H	A	A	A	H	H
Chr4-21595951		H	H	B	A	A	A	A	B	H	A	A	A	H	H	H	H	H	A	H	B	H	H	A	A	H	B	H	H	H	A	A	H	A	H	A	B	B	H	H	H	H	B	H	A	A	A	H	H
Chr4-21718224		H	H	B	A	A	A	A	B	H	A	A	A	H	H	H	H	H	A	H	B	H	H	A	A	H	B	H	H	H	A	A	H	A	H	A	B	B	H	H	H	H	B	H	A	A	A	H	H
Chr4-21996483		H	H	B	A	A	A	A	B	H	A	A	A	H	H	H	H	H	A	H	B	H	H	A	A	H	B	H	H	H	A	A	H	A	H	A	B	B	H	H	H	H	B	H	A	A	A	H	H
Chr4-22700235		H	H	B	A	A	A	A	B	H	A	A	A	H	H	H	H	H	A	H	B	H	H	A	A	H	B	H	H	H	A	A	H	A	H	A	B	B	H	H	H	H	H	H	A	A	A	H	H
Chr4-22792476		H	H	B	A	A	A	H	B	H	A	A	A	H	H	H	H	H	A	H	B	H	H	A	A	H	B	H	H	H	A	A	H	A	H	A	B	B	H	H	H	H	H	H	A	A	A	H	H
Chr4-23901356		H	H	H	A	A	A	H	B	H	A	A	H	H	H	H	H	H	A	H	B	H	H	A	H	H	B	H	H	H	A	A	A	A	H	A	B	B	H	H	H	H	A	H	A	A	B	A	H
Chr4-24287840		H	H	H	A	A	A	H	B	H	A	A	H	H	H	H	H	H	A	H	B	B	H	A	H	H	B	H	H	H	A	A	A	A	H	A	B	B	H	H	H	H	A	A	A	A	B	A	H
Chr4-24602327		H	H	H	A	A	A	H	B	H	A	A	H	H	H	H	H	H	A	H	B	B	H	A	H	H	B	H	H	H	A	A	A	A	H	A	B	B	H	H	B	H	A	A	A	A	B	A	H
Chr4-25255739		H	H	A	A	A	A	A	B	H	A	A	H	H	H	A	H	H	A	H	B	B	H	H	H	H	B	H	H	H	H	A	A	A	H	A	B	B	H	H	B	H	A	A	A	A	B	A	H
Chr4-25792650		H	H	A	A	A	A	A	B	H	A	A	H	H	H	A	H	H	A	H	B	B	H	H	H	H	B	H	H	H	H	A	A	A	H	A	B	B	H	H	B	H	A	A	A	A	B	A	H
Chr4-26348626		H	H	A	A	A	A	A	B	H	A	A	H	H	H	A	H	H	A	H	B	B	H	H	H	H	H	H	H	B	H	A	A	A	H	A	B	B	H	H	B	H	A	A	A	A	B	A	H
Chr4-26953934		H	H	A	A	A	A	A	B	H	A	A	H	H	H	A	H	H	H	H	B	B	H	H	H	H	H	H	H	B	H	A	A	A	H	A	B	B	H	A	B	H	A	A	A	A	B	A	H
Chr4-27072835		H	H	A	A	A	A	A	B	H	A	A	H	H	H	A	H	H	H	H	B	B	H	H	H	H	H	H	H	B	H	A	A	A	H	A	B	B	H	A	B	H	A	A	A	A	B	A	H
Chr4-27078497		H	H	A	A	A	A	A	B	H	A	A	H	H	H	A	H	H	H	H	B	B	H	H	H	H	H	H	H	B	H	A	A	A	H	A	B	B	H	A	B	H	A	A	A	A	B	A	H
Chr4-27504358		H	H	A	A	A	A	A	B	H	A	A	H	H	H	A	H	H	H	H	H	B	H	H	H	H	H	H	H	B	H	A	A	A	H	A	B	B	H	A	B	H	A	A	A	A	B	A	H
Chr4-27628514		H	H	A	A	A	A	A	B	H	A	A	H	H	H	A	H	H	H	H	H	B	H	H	H	H	H	H	H	B	H	A	A	A	H	A	B	B	H	A	B	A	A	A	A	A	B	A	H
Chr4-27666444		H	H	A	A	A	A	A	B	H	A	A	H	H	H	A	H	H	H	H	H	B	H	H	H	H	H	H	H	B	H	A	A	A	H	A	B	B	H	A	B	A	A	A	A	A	B	A	H
Chr4-27949685		H	H	A	A	A	A	A	B	H	A	A	H	H	H	A	H	H	H	H	H	B	H	H	H	H	H	H	H	B	H	A	A	A	H	A	B	B	H	A	B	A	A	A	A	A	B	A	H
Chr4-28161734		H	H	A	A	A	A	A	B	H	A	A	H	H	H	A	H	H	H	H	H	B	H	H	H	H	H	H	H	B	H	A	A	A	H	A	B	B	H	A	B	A	A	A	A	A	B	A	H
Chr4-28211981		H	H	A	A	A	A	A	B	H	A	A	H	H	H	A	H	H	H	H	H	B	H	H	H	H	H	H	H	B	H	A	A	A	H	A	B	B	H	A	B	A	A	A	A	A	B	A	H
Chr4-28842404		H	H	A	A	A	A	A	B	H	A	A	H	H	H	H	H	H	H	H	H	H	H	H	H	H	H	H	H	B	H	A	A	U	H	A	B	B	H	A	H	A	A	A	A	A	B	A	H
Chr4-29645020		H	H	A	A	A	A	A	B	H	A	A	H	H	H	H	H	H	H	H	H	H	H	H	H	H	H	H	H	B	H	A	A	U	H	A	B	B	H	A	H	A	A	A	A	A	B	A	H
Chr5-435694		H	H	A	H	A	B	H	A	H	B	A	B	H	B	H	B	H	H	B	H	H	B	B	H	B	H	H	B	H	B	A	A	H	H	H	B	H	H	H	H	B	A	B	B	H	B	A	H
Chr5-2699093		B	H	A	H	A	B	B	A	H	B	A	B	H	H	H	B	H	H	B	H	H	H	B	H	B	H	H	B	H	B	A	A	H	H	H	B	H	H	H	H	H	A	B	B	H	H	A	A
Chr5-2755578		B	H	A	H	A	B	B	A	H	B	A	B	H	H	H	B	H	H	B	H	H	H	B	H	B	H	H	B	H	B	A	A	H	H	H	B	H	H	H	H	H	A	B	B	H	H	A	A
Chr5-2877485		B	H	A	H	A	B	B	A	H	B	A	B	H	H	H	B	H	H	B	H	H	H	B	H	B	H	H	B	H	B	A	A	H	H	H	B	H	H	H	H	H	U	B	B	H	H	A	A
Chr5-3476858		B	H	A	H	A	B	B	A	H	B	A	B	H	H	H	B	H	H	B	H	H	H	B	H	B	H	H	B	H	B	A	A	H	H	A	B	H	H	H	H	H	U	B	B	H	H	A	A
Chr5-4217783		B	H	A	H	A	H	B	A	H	B	H	H	H	H	H	B	H	H	B	H	H	H	B	H	B	H	H	B	H	B	A	A	A	H	A	B	H	H	H	H	H	H	B	B	B	H	A	A
Chr5-4688723		B	H	A	H	A	H	B	A	H	B	H	H	H	H	H	B	H	H	B	H	H	H	H	H	H	H	H	B	H	B	A	A	A	H	A	B	H	B	H	H	H	H	B	B	B	H	A	A
Chr5-4833422		B	H	A	H	A	H	B	A	H	B	H	H	H	H	H	B	H	H	B	H	H	H	H	H	H	H	H	B	H	B	A	A	A	H	A	B	H	B	H	H	H	H	B	B	B	H	A	A
Chr5-5414659		B	H	A	H	A	H	B	A	H	B	H	H	H	H	H	H	H	H	B	H	H	H	H	H	H	H	H	B	H	B	A	A	A	H	A	B	H	B	H	B	H	H	B	B	B	H	A	A
Chr5-6064007		B	A	A	H	A	H	B	A	H	B	H	H	H	H	H	H	H	H	B	H	H	H	H	H	H	H	H	B	H	B	A	A	A	H	H	B	U	B	H	B	H	H	B	B	B	H	A	A
Chr5-7217798		B	A	A	H	A	H	B	A	B	B	H	H	H	H	H	H	H	A	H	H	H	H	H	H	H	H	H	B	H	B	A	A	A	H	H	B	H	H	H	B	H	H	B	H	B	A	A	A
Chr5-7253625		B	A	A	H	A	H	B	A	B	B	H	H	H	H	H	H	H	A	H	H	H	H	H	H	H	H	H	B	H	B	A	A	A	H	H	B	H	H	H	B	H	H	B	H	B	A	A	A
Chr5-7968197		B	A	A	H	A	A	B	A	B	B	H	H	H	H	B	H	H	A	H	H	H	H	H	A	H	H	H	B	H	B	A	A	A	A	H	B	H	H	H	B	H	H	H	H	B	A	A	A
Chr5-8379518		B	A	A	H	A	A	B	A	B	B	H	H	H	H	B	H	H	A	H	H	H	H	H	A	H	H	H	B	H	B	A	A	A	A	H	B	H	H	H	B	H	H	H	H	B	A	A	A
Chr5-8481238		B	A	A	H	A	A	B	A	B	B	H	H	H	H	B	H	H	A	H	H	H	H	H	A	H	H	H	B	H	B	A	A	A	A	H	B	H	H	H	B	H	H	H	H	B	A	A	A
Chr5-8587147		B	A	A	H	A	A	B	A	B	B	H	H	H	H	B	H	H	A	H	H	H	H	H	A	H	H	H	H	H	B	A	A	A	A	H	B	H	H	H	B	H	H	H	H	B	A	A	A
Chr5-8638394		B	A	A	H	A	A	B	A	B	B	H	H	H	H	B	H	H	A	H	H	H	H	H	A	H	B	H	H	H	B	A	A	A	A	H	B	H	H	H	B	H	H	H	H	B	A	A	A
Chr5-9044119		B	A	A	H	A	A	B	A	B	B	H	H	H	H	B	H	H	A	H	H	H	H	H	A	H	B	H	H	H	B	A	A	A	A	H	B	H	H	H	B	H	H	H	H	H	A	A	A
Chr5-9204406		B	A	A	H	A	A	B	A	B	B	H	H	H	H	B	H	H	A	H	H	H	H	H	A	H	B	H	H	H	B	A	A	A	A	H	B	H	H	H	B	H	H	H	H	H	A	A	A
Chr5-9451555		B	A	A	H	A	A	B	A	B	B	H	H	H	H	B	H	H	A	H	H	H	H	H	A	H	B	H	H	H	H	A	A	A	A	H	B	H	H	H	B	H	H	H	H	H	A	A	A
Chr5-9588845		B	A	A	H	A	A	B	A	B	B	H	H	H	H	B	H	H	A	H	H	H	H	A	A	H	B	B	H	H	H	A	A	A	A	H	B	H	H	H	B	H	H	H	H	H	A	A	A
Chr5-10458182		B	A	A	H	A	A	B	A	B	B	H	H	H	H	B	H	H	A	H	H	H	H	A	A	H	H	B	H	H	H	A	A	A	A	H	B	H	H	H	B	H	H	H	H	H	A	A	A
Chr5-11181923		B	A	A	H	A	A	B	A	B	B	H	H	H	H	B	H	H	A	H	H	B	H	A	A	H	H	B	H	H	H	A	A	A	A	H	B	H	H	H	B	H	H	H	H	H	A	A	A
Chr5-11699960		B	A	A	H	A	A	B	A	B	B	H	H	H	H	B	H	H	A	H	H	B	B	A	A	H	H	B	H	H	H	A	A	A	A	H	B	H	H	H	B	H	H	H	H	H	A	A	A
Chr5-12094583		B	A	A	A	A	A	B	A	B	B	H	H	H	H	B	A	H	A	H	H	B	B	A	A	H	H	B	H	H	H	A	A	A	A	H	B	H	H	H	B	H	H	H	H	H	A	A	A
Chr5-12272700		B	A	A	A	A	A	B	A	B	B	H	H	H	H	B	A	H	A	H	H	B	B	A	A	H	H	B	H	H	H	A	A	A	A	H	B	H	H	H	B	H	H	H	H	H	A	A	A
Chr5-12489208		B	A	A	A	A	A	B	A	B	B	H	H	H	H	H	A	H	A	H	H	H	B	A	A	H	H	B	H	H	H	A	A	A	A	H	B	H	H	H	H	H	H	H	H	H	A	A	A
Chr5-13803294		B	A	H	A	A	A	B	A	B	B	H	H	H	H	H	A	H	A	H	H	H	B	A	A	H	H	B	H	H	H	A	A	A	A	H	B	H	H	H	H	H	H	H	H	H	A	A	A
Chr5-13928524		B	A	H	A	A	A	B	A	B	B	H	H	H	H	H	A	H	A	H	H	H	B	A	A	H	H	B	H	H	H	A	A	A	A	H	B	H	H	H	H	H	H	H	H	H	A	A	A
Chr5-14448516		B	A	H	A	A	A	B	A	B	B	H	H	H	H	H	A	H	A	A	H	H	B	A	A	A	H	B	H	H	H	A	H	A	A	H	B	H	H	H	H	H	H	H	H	H	A	A	A
Chr5-15934673		B	A	H	A	H	A	B	A	B	B	H	H	H	H	H	A	H	A	A	H	H	B	A	A	A	H	B	H	H	H	A	H	A	A	H	B	H	H	H	H	H	H	H	H	H	A	A	A
Chr5-16320321		B	A	H	A	H	A	B	A	B	B	H	H	H	H	H	A	H	A	A	H	H	B	A	A	A	H	B	H	H	H	A	H	A	A	H	B	H	H	H	H	H	H	H	H	H	A	A	A
Chr5-16403747		B	A	H	A	H	A	B	A	B	B	H	H	H	H	H	A	H	A	A	H	H	B	A	A	A	H	B	H	H	H	A	H	A	A	H	B	H	H	H	H	H	H	H	H	H	A	A	A
Chr5-19128070		B	A	H	A	H	A	B	A	B	B	H	H	H	H	H	A	H	A	A	H	H	B	A	A	A	H	B	H	H	H	A	H	H	A	H	B	H	H	H	H	H	H	H	H	H	A	A	A
Chr5-20231375		B	H	H	A	H	A	B	A	B	B	H	H	H	H	H	A	H	A	A	H	H	B	A	A	A	H	B	H	H	H	A	H	H	A	H	B	H	H	H	H	H	H	H	H	H	A	A	A
Chr5-24153241		B	H	H	A	H	A	B	A	B	B	H	H	H	H	H	A	H	A	A	H	H	B	A	A	A	H	B	H	H	H	A	H	H	A	H	B	H	H	H	H	H	H	H	H	H	A	A	A
Chr5-26945588		B	H	H	A	H	A	B	A	B	B	H	H	H	H	H	A	H	A	A	H	H	B	A	A	A	H	B	H	H	H	A	B	H	A	H	B	H	H	H	H	H	H	H	H	H	A	A	A
Chr5-28136137		B	H	H	A	H	A	B	A	B	B	H	H	H	H	H	A	H	A	A	B	H	B	A	A	A	H	B	H	H	H	A	B	H	A	H	B	H	A	H	H	H	H	H	H	H	A	A	A
Chr5-28279135		B	H	H	A	H	A	B	A	B	B	H	H	H	H	H	A	H	A	A	B	H	B	A	A	A	H	B	H	H	H	A	B	H	A	H	B	H	A	H	H	H	H	H	H	H	A	A	A
Chr5-28388922		B	H	H	A	H	A	B	A	B	B	H	H	H	H	H	A	H	A	A	B	H	B	A	A	A	H	B	H	H	H	A	B	H	A	H	B	H	A	H	H	H	H	H	H	H	A	A	A
Chr5-29424918		B	H	H	A	H	A	B	A	B	B	H	H	B	H	H	A	H	A	A	B	H	B	A	A	A	H	B	H	H	H	A	B	H	A	H	B	H	A	H	H	H	H	H	H	H	A	H	A
Chr5-29533771		B	H	H	A	H	A	B	A	B	B	H	H	B	H	H	A	H	A	A	B	H	B	A	A	A	H	B	H	H	H	A	B	H	A	H	B	H	A	H	H	H	H	H	H	H	A	H	A
Chr5-30075550		B	H	H	A	H	A	B	A	B	B	H	H	B	H	H	A	H	A	A	B	H	B	A	A	A	H	B	H	H	H	A	B	H	A	H	B	H	A	H	H	H	H	H	H	H	A	H	A
Chr5-30479601		B	B	H	A	H	A	B	A	B	B	H	B	B	H	H	A	H	A	H	B	H	B	A	A	A	H	B	H	H	H	A	B	H	A	H	B	H	A	H	H	H	H	H	H	H	A	H	A
Chr5-31576438		B	B	B	A	H	A	B	A	B	B	H	B	B	H	H	A	H	A	H	B	H	B	A	A	A	H	B	H	H	H	A	B	H	A	H	B	H	A	H	H	H	H	H	H	H	A	H	A
Chr5-31614745		B	B	B	A	H	A	B	A	B	B	H	B	B	H	H	A	H	A	H	B	H	B	A	A	A	H	B	H	H	H	A	B	H	A	H	B	H	A	H	H	H	H	H	H	H	A	H	A
Chr5-31924775		B	B	B	A	H	A	B	A	B	B	H	B	B	H	H	A	H	A	H	B	H	B	A	A	A	H	B	A	H	H	A	B	H	A	H	B	H	A	H	H	H	H	H	H	H	A	H	A
Chr5-32038393		B	B	B	A	H	A	B	A	B	B	H	B	B	H	H	A	H	A	H	B	H	B	A	A	A	H	B	A	H	H	A	B	H	A	H	B	H	A	H	H	H	H	H	H	H	A	H	A
Chr5-32170400		B	B	B	A	H	A	B	A	B	B	H	B	B	H	H	A	H	A	H	B	H	B	A	A	A	H	B	A	H	H	A	B	H	A	H	B	H	A	H	H	H	H	H	H	H	A	H	A
Chr5-32191083		B	B	B	A	H	A	B	A	B	B	H	B	B	H	H	A	H	A	H	B	H	B	A	A	A	H	B	A	H	H	A	B	H	A	H	B	H	A	H	H	H	H	H	H	H	A	H	A
Chr5-32610775		B	B	B	A	H	A	B	A	B	B	H	B	B	H	H	A	H	A	H	B	H	B	A	A	A	H	B	A	H	H	A	B	H	A	H	B	H	A	H	H	H	H	H	H	H	A	H	A
Chr5-33119647		B	B	B	A	H	A	B	A	B	B	H	B	B	H	H	A	H	A	H	B	H	B	A	A	A	H	B	A	H	H	A	B	H	A	H	B	H	A	H	H	H	H	H	H	H	A	H	A
Chr5-33663005		B	B	B	A	H	A	B	A	B	B	H	B	B	H	A	A	H	H	H	B	H	B	A	A	A	H	B	A	H	B	A	B	H	A	H	B	H	A	H	H	H	H	H	H	H	A	H	A
Chr5-33735024		B	B	B	A	H	A	B	A	B	B	H	B	B	H	A	A	H	H	H	B	H	B	A	A	A	H	B	A	H	B	A	B	H	A	H	B	H	A	H	H	H	H	H	H	H	A	B	A
Chr5-33814278		B	B	B	A	H	A	B	A	B	B	H	B	B	H	A	A	H	H	H	B	H	B	A	A	A	H	B	A	H	B	A	B	H	A	H	B	H	A	H	H	H	H	H	H	H	A	B	A
Chr5-33859604		B	B	B	A	H	A	B	A	B	B	H	B	B	H	A	A	H	H	H	B	H	B	A	A	A	H	B	A	H	B	A	B	H	A	H	B	H	A	H	H	H	H	H	H	H	A	B	A
Chr5-34201048		B	B	B	A	H	A	B	A	B	B	H	B	B	H	A	A	H	H	H	B	H	B	A	A	A	H	B	A	H	B	A	B	H	A	H	B	H	A	H	H	H	B	H	H	H	A	B	A
Chr5-34823663		B	B	B	A	H	A	B	A	B	B	H	B	B	H	A	A	H	H	H	B	H	B	A	A	A	H	B	A	H	B	A	B	H	A	H	B	H	H	H	H	H	B	H	H	H	A	B	A
Chr6-434703		H	H	B	A	A	B	H	A	H	H	B	H	H	H	B	B	B	A	A	B	B	H	B	H	H	A	B	B	H	H	H	B	H	A	H	B	H	H	B	H	A	B	H	B	H	B	H	B
Chr6-579383		H	H	B	A	A	B	H	A	H	H	B	H	H	H	B	B	B	A	A	B	B	H	B	H	H	A	B	B	H	H	H	B	H	A	H	B	H	H	B	H	A	B	H	B	H	B	H	B
Chr6-991437		H	H	B	A	A	B	H	A	H	H	B	H	H	H	B	B	B	A	A	B	B	H	B	H	H	A	B	B	H	H	H	B	H	A	H	B	H	H	B	H	A	B	H	B	H	B	H	B
Chr6-1264385		H	H	B	A	A	B	H	A	H	H	B	H	H	H	B	B	B	A	A	B	B	H	B	H	H	A	B	B	H	H	H	B	H	A	H	B	H	H	B	H	A	B	H	B	H	B	H	B
Chr6-1411149		H	H	B	A	A	B	H	A	H	H	B	H	H	H	B	B	B	A	A	B	B	H	B	H	H	A	B	B	H	H	H	B	H	A	H	B	H	H	B	H	A	B	H	B	H	B	H	B
Chr6-1797215		H	H	B	A	A	B	H	A	H	H	B	H	H	H	B	B	B	A	A	B	B	H	B	H	H	A	B	H	H	H	H	B	H	A	H	B	H	H	B	H	A	B	H	B	H	B	H	B
Chr6-2115385		H	H	B	A	A	B	H	A	H	H	B	H	H	H	B	B	B	A	A	B	B	H	B	H	H	A	B	H	H	H	H	B	H	A	H	B	H	H	B	H	A	B	H	B	H	B	H	B
Chr6-2558490		H	H	B	A	A	B	H	A	H	H	B	H	H	H	B	B	B	A	A	B	B	H	B	H	H	A	B	H	H	H	H	B	H	A	H	B	H	H	B	H	A	B	H	B	H	B	H	B
Chr6-2825680		H	H	B	A	A	B	H	A	H	H	B	H	H	H	B	B	B	A	A	B	B	H	B	H	H	A	B	H	H	H	H	B	H	A	H	B	H	H	B	H	A	B	H	B	H	B	H	B
Chr6-3268177		H	H	B	A	A	B	H	A	H	H	B	H	H	H	B	B	B	A	A	B	B	H	B	H	H	A	B	H	H	H	H	B	H	A	H	B	H	H	B	H	A	B	H	B	H	B	H	B
Chr6-4213642		H	H	B	A	A	B	H	A	H	H	B	H	H	H	B	B	B	A	A	B	B	H	B	H	H	A	B	H	H	H	H	B	H	A	H	B	H	H	B	H	A	B	H	B	H	B	H	B
Chr6-8242052		H	H	B	A	A	B	H	A	H	H	B	H	H	H	B	B	B	A	A	B	B	H	B	H	H	A	B	H	H	H	H	B	H	A	H	B	H	H	B	H	A	B	H	B	H	B	H	B
Chr6-9162554		H	H	B	A	A	B	H	A	H	A	B	H	H	H	B	B	B	A	A	B	B	H	B	H	H	A	B	H	H	H	H	B	B	A	H	B	H	H	B	H	A	B	H	B	H	B	H	B
Chr6-10211491		H	H	B	A	A	B	H	A	H	A	B	H	H	H	B	B	B	A	A	B	B	H	B	H	H	A	B	H	H	H	H	B	B	A	H	B	H	H	B	H	A	B	H	B	H	B	H	B
Chr6-10603101		H	H	B	A	A	B	H	A	H	A	B	H	H	H	B	B	B	A	A	B	B	H	B	H	H	A	B	H	H	H	H	B	B	A	H	B	H	H	B	H	A	B	H	B	H	B	H	B
Chr6-10724501		H	H	B	A	A	B	H	A	H	A	B	H	H	H	B	B	B	A	A	B	B	H	B	H	H	A	B	H	H	H	H	B	B	A	H	B	H	H	B	H	A	B	H	B	H	B	H	B
Chr6-11182155		H	H	B	A	A	B	H	A	H	A	B	H	H	H	B	B	B	A	A	B	B	H	B	H	H	A	B	H	H	H	H	B	B	A	H	B	H	H	B	H	A	B	H	B	H	B	H	B
Chr6-11316908		H	H	B	A	A	B	H	A	H	A	B	H	H	H	B	B	B	A	A	B	B	H	B	H	H	A	B	H	H	H	H	B	B	A	H	B	H	H	B	H	A	B	H	B	H	B	H	B
Chr6-11639274		H	H	B	A	A	B	H	A	H	A	B	H	H	H	B	B	B	A	A	B	B	H	B	H	H	A	B	H	H	H	H	B	B	A	H	B	H	H	B	H	A	B	H	B	H	B	H	B
Chr6-11794555		H	H	B	A	A	B	H	A	H	A	B	H	H	H	B	B	B	H	A	B	B	H	B	H	H	A	B	H	H	H	H	B	B	A	H	B	H	H	B	H	A	B	H	B	H	B	H	B
Chr6-11867120		H	H	B	A	A	B	H	A	H	A	B	H	H	H	B	B	B	H	A	B	B	H	B	H	H	A	B	H	H	H	H	B	B	A	H	B	H	H	B	H	A	B	H	B	H	B	H	B
Chr6-12061304		H	H	B	A	A	B	H	A	H	A	B	H	H	H	B	B	B	H	A	B	B	H	B	H	H	A	B	H	H	H	H	B	H	A	H	B	H	H	B	H	A	B	H	B	H	B	H	B
Chr6-12464273		H	H	B	A	A	B	H	A	H	A	B	H	H	H	B	B	B	H	A	B	B	H	B	H	H	A	B	H	H	H	H	B	H	A	H	B	H	H	B	H	A	B	H	B	H	B	H	B
Chr6-12677966		H	H	B	A	A	B	H	A	H	A	U	H	H	H	B	B	B	H	A	H	B	H	B	H	H	A	B	H	H	H	H	B	H	A	H	B	H	H	B	H	A	H	H	B	H	B	H	B
Chr6-12947840		H	H	B	A	A	B	H	A	H	A	B	H	H	H	B	B	B	H	A	H	B	H	B	H	H	A	B	H	H	H	H	B	H	A	H	B	H	H	B	H	A	H	H	B	H	B	H	B
Chr6-13086252		H	H	B	A	A	B	H	A	H	A	B	H	H	H	B	B	B	H	A	H	B	H	B	H	H	A	B	H	H	H	H	B	H	A	H	B	H	H	B	H	A	H	H	B	H	B	H	B
Chr6-13220924		H	H	B	A	A	B	H	A	H	A	B	H	H	H	B	B	B	H	A	H	B	H	B	H	H	A	B	H	B	H	H	B	H	A	H	B	H	H	B	H	A	H	H	B	H	B	H	B
Chr6-13401508		H	H	B	A	A	B	H	A	H	A	B	H	H	H	B	B	B	H	A	H	B	H	B	H	H	A	B	H	B	H	H	B	H	A	H	B	H	H	B	H	A	H	H	B	H	B	H	B
Chr6-13608334		H	H	B	A	A	B	H	A	H	A	B	H	H	H	B	B	B	H	A	H	B	H	B	H	H	A	B	H	B	H	H	B	H	A	H	B	H	H	B	H	A	H	H	B	H	B	H	B
Chr6-13748676		H	H	B	A	A	B	H	A	H	A	B	H	H	H	B	B	B	H	A	H	B	H	B	H	H	A	B	H	B	H	H	B	H	A	H	H	H	H	B	H	A	H	H	B	H	B	H	B
Chr6-14162511		H	H	B	A	A	H	H	A	H	A	B	H	H	H	B	B	B	H	A	H	B	H	B	H	H	A	B	H	B	H	H	B	H	A	H	H	H	H	B	H	A	H	H	B	H	B	H	B
Chr6-14483954		H	H	B	A	A	H	H	A	H	A	B	H	H	H	B	B	B	H	A	H	B	H	B	H	H	A	B	H	B	H	H	B	H	A	H	H	H	H	B	H	A	H	H	B	H	B	H	B
Chr6-14912573		H	H	B	A	A	H	H	A	H	A	B	H	H	H	B	B	B	H	A	H	B	H	B	H	H	A	B	H	B	H	H	B	H	A	H	H	H	H	B	H	A	H	H	B	H	B	H	B
Chr6-14914883		H	H	B	A	A	H	H	A	H	A	B	H	H	H	B	B	B	H	A	H	B	H	B	H	H	A	B	H	B	H	H	B	H	A	H	H	H	H	B	H	A	H	H	B	H	B	H	H
Chr6-15034942		H	H	B	A	A	H	H	A	H	A	B	H	H	H	B	B	B	H	A	H	B	H	B	H	H	A	B	H	B	H	H	B	H	A	H	H	H	H	B	H	A	H	H	B	H	B	H	H
Chr6-15406627		H	H	B	A	A	H	H	A	H	A	B	H	H	H	B	H	B	H	A	H	B	H	B	H	H	A	B	H	B	H	H	B	H	A	H	H	H	H	B	H	A	H	H	B	H	B	H	H
Chr6-15892220		H	H	B	A	A	H	H	A	H	A	B	H	H	H	B	H	B	H	A	H	B	H	B	A	H	H	B	H	B	H	A	B	H	A	H	H	H	H	B	H	A	A	H	H	H	B	H	H
Chr6-16071696		H	H	B	A	A	H	H	A	B	A	B	H	H	H	B	H	B	H	A	H	B	H	B	A	H	H	B	H	B	H	A	B	H	A	H	H	H	H	B	H	A	A	H	H	H	B	H	H
Chr6-16477679		H	H	B	A	A	H	H	A	B	A	B	H	H	H	B	H	B	H	A	H	B	H	B	A	H	H	B	H	B	H	A	B	H	A	H	H	H	H	B	H	A	A	H	H	H	B	H	H
Chr6-16590116		H	H	B	A	A	H	H	A	B	A	B	H	H	H	B	H	B	H	A	H	B	H	B	A	H	H	B	H	B	H	A	B	H	A	H	H	H	H	B	H	A	A	H	H	H	B	H	H
Chr6-16871369		H	H	B	H	A	H	H	A	B	A	B	H	H	H	B	H	B	H	A	H	B	H	B	A	H	H	B	H	B	H	A	B	H	A	H	H	H	H	B	H	A	A	H	H	H	B	H	H
Chr6-16975687		H	H	B	H	A	H	H	A	B	A	B	H	H	H	B	H	B	H	A	H	B	H	B	A	H	H	B	H	B	H	A	B	H	A	H	H	H	H	B	H	A	A	H	H	H	B	H	H
Chr6-17288699		H	H	B	H	A	H	H	A	H	A	B	H	H	H	B	H	B	H	A	H	B	H	B	A	H	H	B	H	B	H	A	B	H	A	H	H	H	H	B	H	A	A	H	H	H	B	H	H
Chr6-17430605		H	H	B	H	A	H	H	A	H	A	B	H	H	H	B	H	B	H	A	H	B	H	B	A	H	H	B	H	B	H	A	B	H	A	H	H	H	H	B	H	A	A	H	H	H	B	H	H
Chr6-17541077		H	H	B	H	A	H	H	A	H	A	B	H	H	H	B	H	B	H	A	H	B	H	B	H	H	H	B	H	B	H	A	B	H	A	H	H	H	H	B	H	A	A	H	H	H	B	H	H
Chr6-18046116		H	H	B	H	A	H	H	A	H	A	B	H	H	H	B	H	B	H	A	H	B	H	B	H	A	H	B	H	B	H	A	B	H	A	H	H	A	H	B	H	A	A	H	H	H	B	H	H
Chr6-18550404		H	H	B	H	A	H	H	A	H	A	B	H	H	H	B	H	B	H	A	H	B	H	B	H	A	H	B	H	B	H	A	B	H	A	A	H	A	H	B	H	A	A	H	H	H	B	H	H
Chr6-18687873		H	H	B	H	A	H	H	A	H	A	B	H	H	H	B	H	B	H	A	H	B	H	B	H	A	H	B	H	B	H	A	B	H	A	A	H	A	H	B	A	A	A	H	H	H	B	H	H
Chr6-18977150		H	H	B	H	A	H	H	A	H	A	B	H	H	H	B	H	B	H	A	H	B	H	B	H	A	H	B	H	B	H	A	B	H	A	A	H	A	H	B	A	A	A	H	H	H	H	H	H
Chr6-19540598		H	H	B	H	A	H	H	A	H	A	H	H	H	H	B	H	B	H	A	H	B	H	B	H	A	H	B	H	B	H	A	B	B	A	A	H	A	H	B	A	A	A	H	H	H	H	B	H
Chr6-20292902		H	H	B	H	A	H	H	A	H	A	H	H	H	H	B	H	B	A	A	H	B	H	B	H	A	H	B	H	B	H	A	B	B	A	A	H	A	H	B	A	A	A	H	H	H	H	B	H
Chr6-20613232		H	H	B	H	A	H	H	A	H	A	H	H	A	H	B	H	B	A	A	H	B	H	B	H	A	H	B	H	B	H	A	B	B	A	A	H	A	H	B	A	A	A	H	H	H	H	B	H
Chr6-20786177		H	H	B	H	A	H	H	A	H	A	H	H	A	H	B	H	B	A	A	A	B	H	B	H	A	H	B	H	B	H	A	B	B	A	A	H	A	H	B	A	A	A	H	H	H	H	B	H
Chr6-20920447		H	H	B	H	A	H	H	A	H	A	H	H	A	H	B	H	B	A	A	A	B	H	B	H	A	H	B	H	B	H	A	B	B	A	A	H	A	H	B	A	A	A	H	H	H	H	B	H
Chr6-21223532		H	H	B	H	A	H	H	A	H	A	H	H	A	H	B	H	B	A	A	A	B	H	B	H	A	H	B	H	B	H	A	B	B	A	A	H	A	H	B	A	A	A	H	H	H	H	B	H
Chr6-21748698		H	H	B	H	A	H	H	A	H	A	H	H	A	H	B	H	B	A	A	A	B	H	B	H	A	H	B	H	B	H	A	B	B	A	A	H	A	H	B	A	A	A	H	H	H	H	B	H
Chr6-21807666		H	H	B	H	A	H	H	A	H	A	H	H	A	H	B	H	B	A	A	A	B	H	B	H	A	H	B	H	B	H	A	B	B	A	A	H	A	H	B	A	A	A	H	H	B	H	B	H
Chr6-22743927		H	H	B	H	A	H	H	A	H	H	H	H	A	H	B	H	B	A	A	A	B	H	B	H	A	H	B	H	B	H	A	B	B	A	A	H	A	B	B	A	A	A	H	H	B	H	B	H
Chr6-23056643		H	H	B	H	A	H	H	A	H	H	H	H	A	H	B	H	H	A	A	A	B	B	B	H	A	H	H	H	B	H	A	B	B	A	A	H	A	B	B	A	A	A	H	H	B	H	B	H
Chr6-23061296		H	H	B	H	A	H	H	A	H	H	H	H	A	H	B	H	H	A	A	A	B	B	B	H	A	H	H	H	B	H	A	B	B	A	A	H	A	B	B	A	A	A	H	H	B	H	B	H
Chr6-23211108		H	H	B	H	A	H	H	A	H	H	H	H	A	H	B	H	H	A	A	A	B	B	B	H	A	H	H	H	B	H	A	B	B	A	A	H	A	B	B	A	A	A	H	H	B	H	B	H
Chr6-23506042		H	H	B	H	A	H	H	A	H	H	H	H	A	H	B	H	H	A	A	A	B	B	B	H	A	H	H	H	B	H	A	B	B	A	A	H	A	B	B	A	A	A	H	H	B	H	B	H
Chr6-23795868		H	H	H	H	A	H	H	H	H	H	H	H	A	H	B	H	H	A	A	A	B	B	B	H	A	H	H	H	B	H	A	B	B	A	A	H	A	B	B	A	A	A	H	H	B	H	H	H
Chr6-24175951		H	H	H	H	A	H	H	H	H	H	H	H	A	H	B	H	H	A	A	A	B	B	B	H	A	H	H	H	B	H	A	B	B	A	A	H	A	B	B	A	A	A	H	H	B	H	H	H
Chr6-24371485		H	H	H	H	A	H	H	H	H	H	H	H	A	H	B	H	H	A	A	A	B	B	B	H	A	H	H	H	B	H	A	B	B	A	A	H	A	B	B	A	A	A	H	H	B	H	H	H
Chr6-24931148		H	H	H	H	A	H	H	H	H	B	H	H	A	H	B	H	H	A	A	A	B	B	B	H	A	B	H	H	B	H	A	B	H	A	A	H	A	B	B	U	A	A	H	H	B	H	H	H
Chr6-25161301		H	H	H	H	A	H	H	H	H	B	H	H	A	H	B	H	H	A	A	A	B	B	B	H	A	B	H	H	B	H	A	B	H	A	A	H	A	B	B	U	A	A	H	H	B	H	H	H
Chr6-25598560		H	H	H	H	A	H	H	H	H	B	H	H	A	H	B	H	H	A	A	A	B	B	B	H	A	B	H	H	B	H	A	B	H	A	A	H	A	B	B	U	A	A	B	H	B	H	H	H
Chr6-26368168		H	H	H	H	A	H	H	H	H	B	H	H	A	H	B	H	H	A	A	A	B	B	B	H	A	B	H	B	B	H	A	B	H	A	A	H	A	B	B	U	A	A	B	H	B	H	H	H
Chr7-43746		H	A	B	B	B	H	A	H	B	H	H	B	H	H	A	A	A	B	H	H	H	A	H	A	A	H	B	B	B	H	H	H	B	A	A	H	H	A	B	A	H	H	A	B	H	A	A	H
Chr7-615294		H	A	B	B	B	H	A	H	B	H	H	B	H	H	A	A	A	B	H	H	H	A	H	A	A	H	B	B	B	H	H	H	B	A	A	H	H	A	B	A	H	H	A	B	H	A	A	H
Chr7-875084		H	A	B	B	B	H	A	H	B	H	H	B	H	H	A	A	A	B	H	H	H	A	H	A	A	H	B	B	B	H	H	H	B	A	A	H	H	A	B	A	H	H	A	B	H	A	A	H
Chr7-1519130		H	A	B	B	B	H	A	H	B	H	H	B	H	H	A	A	H	B	H	H	H	A	H	A	A	H	B	B	B	H	H	H	B	A	A	H	H	A	B	A	H	H	A	B	H	A	A	H
Chr7-1696416		H	A	B	B	B	H	A	H	B	H	H	B	H	H	A	A	H	B	H	H	H	A	H	A	A	B	B	B	B	H	H	H	B	A	A	H	H	A	B	A	H	H	A	B	H	A	A	H
Chr7-2284238		H	A	B	B	B	H	A	H	B	H	H	B	H	H	A	A	H	B	H	H	H	A	H	A	A	B	B	B	B	H	H	H	B	A	A	H	H	A	B	A	H	H	A	B	H	A	A	H
Chr7-2290113		H	A	B	B	B	H	A	H	B	H	H	B	H	H	A	A	H	B	H	H	H	A	H	A	A	B	B	B	B	H	H	H	B	A	A	H	H	A	B	A	H	H	A	B	H	A	A	H
Chr7-2554150		H	A	B	B	B	H	A	H	B	H	H	B	H	H	A	A	H	B	H	H	H	A	H	A	A	B	B	B	B	H	H	H	B	A	A	H	H	A	B	A	H	H	A	B	H	A	A	H
Chr7-3141609		H	A	B	B	B	H	A	H	B	H	H	B	H	H	A	A	H	B	H	H	H	A	H	A	A	B	B	B	B	H	H	H	B	H	A	H	H	A	B	A	H	H	A	B	H	A	A	H
Chr7-3243640		H	A	B	B	B	H	A	H	B	H	H	B	H	H	A	A	H	B	H	H	H	A	H	A	A	B	B	B	B	H	H	H	B	H	A	H	H	A	B	A	H	H	A	B	H	A	A	H
Chr7-3686429		H	A	B	B	B	H	A	H	B	A	H	B	H	H	A	A	H	B	B	H	H	A	H	A	A	B	B	B	B	H	H	H	B	H	A	H	H	A	B	A	H	H	A	B	H	A	A	H
Chr7-4121898		H	A	B	B	B	H	A	H	B	A	H	B	H	H	A	A	H	B	B	U	H	A	H	A	A	B	B	B	B	H	H	H	B	H	A	H	H	A	B	A	H	H	A	B	H	A	A	H
Chr7-5729868		H	A	B	B	B	H	A	H	B	A	H	B	H	H	A	A	H	B	B	H	A	A	H	A	A	B	B	B	B	H	H	H	B	H	A	H	H	A	B	A	H	H	A	B	H	H	A	H
Chr7-7074076		H	A	B	B	B	H	A	H	B	A	H	B	H	H	A	A	H	B	B	H	A	A	H	A	A	H	B	B	B	H	H	H	B	H	A	H	H	A	B	A	H	H	H	B	H	H	A	H
Chr7-8907232		H	A	B	B	B	H	A	H	B	A	H	B	H	H	A	A	H	B	B	H	A	A	H	A	A	H	B	B	B	H	H	H	B	H	A	H	H	A	B	A	H	H	H	B	H	H	A	H
Chr7-9661164		H	A	B	B	B	H	A	H	B	A	H	B	H	H	A	A	H	B	B	H	A	A	H	A	A	H	B	B	B	H	H	H	B	H	A	H	H	A	B	A	H	H	H	B	H	H	A	H
Chr7-9811294		H	A	B	B	B	H	A	H	B	A	H	B	H	H	A	A	H	B	B	H	A	A	H	A	A	H	B	B	B	H	H	H	B	H	A	H	H	A	B	A	H	H	H	B	H	H	A	H
Chr7-11125988		H	A	B	B	B	H	A	H	B	A	H	B	H	H	A	A	H	B	B	H	A	A	H	A	A	H	B	B	B	H	H	H	B	H	A	H	H	A	B	A	H	H	H	B	H	H	A	H
Chr7-12885426		H	A	B	B	B	H	A	H	B	A	H	B	H	H	A	A	H	B	B	H	A	A	H	A	A	H	B	B	B	H	H	H	B	H	A	H	H	A	B	A	H	H	H	B	H	H	A	H
Chr7-13076611		H	A	B	B	B	H	A	H	B	A	H	B	H	H	A	A	H	B	B	H	A	A	H	A	A	H	B	H	B	H	H	H	B	H	A	H	H	A	B	A	H	H	H	B	H	H	A	H
Chr7-14098538		H	A	B	B	B	H	A	H	B	A	H	B	H	H	A	A	H	B	B	H	A	A	H	A	A	H	B	H	B	H	H	H	B	H	A	H	H	A	B	A	H	H	H	H	H	H	A	H
Chr7-14607426		H	A	B	B	B	H	A	H	B	A	H	B	H	H	A	A	H	B	B	H	A	A	H	A	A	H	B	H	B	H	H	H	B	H	A	H	H	A	B	A	H	H	H	H	H	H	A	H
Chr7-14870374		H	A	B	B	B	H	A	H	B	A	H	B	H	H	A	A	H	B	B	H	A	A	H	A	A	H	B	H	B	H	H	H	B	H	A	H	H	A	B	A	H	H	H	H	H	H	A	H
Chr7-15212165		H	A	B	B	B	H	A	H	B	A	H	B	H	H	A	A	H	B	B	H	A	A	H	A	A	H	B	H	B	H	H	H	B	H	A	H	H	A	B	A	H	H	H	H	H	H	A	H
Chr7-16670534		H	A	B	B	B	H	A	H	B	A	H	B	H	B	A	A	H	B	B	H	A	A	H	A	A	H	B	H	B	H	H	H	B	H	A	H	H	A	B	A	H	H	H	H	H	H	A	H
Chr7-17023739		H	A	B	B	B	H	A	H	B	A	H	B	H	B	A	A	H	B	B	B	A	A	H	A	A	H	B	H	B	H	H	H	B	H	A	H	H	A	B	A	H	H	H	H	H	H	A	H
Chr7-17331641		H	A	B	B	B	H	A	H	B	A	H	B	H	B	A	A	H	B	B	B	A	A	H	A	A	H	B	H	B	H	H	H	B	H	A	H	H	A	B	A	H	H	H	H	H	H	A	H
Chr7-17526360		H	A	B	B	B	H	A	H	B	A	H	B	H	B	A	A	H	B	B	B	A	A	H	A	A	H	B	H	B	H	H	H	B	H	A	H	H	A	B	A	H	H	H	H	B	H	A	H
Chr7-17782287		H	A	B	B	B	H	A	H	B	A	H	B	H	B	A	A	B	B	B	B	A	A	H	A	A	H	B	H	B	H	H	H	B	H	A	H	H	A	B	A	H	H	H	H	B	H	A	H
Chr7-17870947		H	A	B	B	B	H	A	H	B	A	H	B	H	B	A	A	B	B	B	B	A	A	H	A	A	H	B	H	B	H	H	H	B	H	A	H	H	A	B	A	H	H	H	H	B	H	A	H
Chr7-18145268		H	A	H	B	B	H	A	H	B	A	H	B	H	B	A	A	B	B	B	B	A	A	H	A	A	H	B	H	B	H	H	H	B	H	A	H	H	A	B	A	H	H	H	H	B	H	A	H
Chr7-18816696		H	A	U	B	B	H	A	H	B	A	H	B	H	B	A	A	B	B	B	B	A	A	H	A	A	H	B	H	B	H	H	H	B	H	A	H	H	A	B	A	H	H	H	H	B	H	A	H
Chr7-18971500		H	A	H	B	B	H	A	H	B	A	H	B	H	B	A	A	B	B	B	B	A	A	H	A	A	H	B	H	B	H	H	H	B	H	A	H	H	A	B	A	H	H	H	H	B	H	A	H
Chr7-19604759		H	A	H	B	B	H	A	B	B	A	H	B	H	B	A	A	B	B	B	B	A	A	H	A	A	H	B	H	B	A	H	H	B	H	A	H	H	A	B	A	H	H	H	H	B	H	A	H
Chr7-19635092		H	A	H	B	B	H	A	B	B	A	H	B	H	B	A	A	B	B	B	B	A	A	H	A	A	H	B	H	B	A	H	H	B	H	A	H	H	A	B	A	H	H	H	H	B	H	A	H
Chr7-19704345		H	A	H	B	B	H	A	B	B	A	H	B	H	B	A	A	B	B	B	B	A	A	H	A	A	H	B	H	B	A	H	H	B	H	A	H	H	A	B	A	H	H	H	H	B	H	A	H
Chr7-19850039		H	A	H	B	B	H	A	B	B	A	H	B	H	B	A	A	B	B	B	B	A	A	H	A	A	H	B	H	B	A	H	H	B	H	A	H	H	A	B	H	H	H	H	H	B	H	A	H
Chr7-20136806		H	A	H	B	B	H	A	B	B	A	H	B	H	B	A	A	B	B	B	B	A	A	H	A	A	H	B	H	B	A	H	A	B	H	A	H	H	A	B	H	H	H	H	H	B	H	A	H
Chr7-20200814		H	A	H	B	B	H	A	B	B	A	H	B	H	B	A	A	B	B	B	B	A	A	H	A	A	H	B	H	B	A	H	A	B	H	A	H	H	A	B	H	H	H	H	H	B	H	A	H
Chr7-20424567		H	A	H	B	B	H	H	B	B	A	H	B	H	B	A	A	B	B	B	B	A	A	H	A	A	H	B	H	B	A	H	A	B	H	A	H	H	A	B	H	H	H	H	H	B	H	A	H
Chr7-20526470		H	A	H	B	B	H	H	B	B	A	H	B	H	B	A	A	B	B	B	B	A	A	H	A	A	H	B	H	B	A	H	A	B	H	A	H	H	A	B	H	H	H	H	H	B	H	A	H
Chr7-20823349		H	A	H	B	B	H	H	B	B	A	H	B	H	B	A	A	B	B	B	B	A	A	H	A	A	H	B	H	B	A	H	A	B	H	A	H	H	A	H	H	H	H	H	H	B	H	A	H
Chr7-20905187		H	H	H	B	B	H	H	B	B	A	H	B	H	B	A	A	B	B	B	B	A	A	H	A	A	H	B	H	B	A	H	A	B	H	A	H	H	A	H	H	H	H	H	H	B	H	A	H
Chr7-21209449		H	H	H	B	B	H	H	B	B	A	H	B	H	B	A	A	B	B	B	B	A	A	H	A	A	H	B	H	B	A	H	A	B	H	A	H	H	A	H	H	H	H	H	H	B	H	A	B
Chr7-21349001		H	H	H	B	B	H	H	B	B	A	H	B	H	B	A	A	B	B	B	B	A	A	H	A	A	H	B	H	B	A	H	A	B	H	A	H	H	A	H	H	H	H	H	H	B	H	A	B
Chr7-21483159		H	H	H	B	U	H	H	B	B	A	H	B	H	B	H	A	B	B	B	B	A	A	H	A	A	H	B	H	B	A	H	A	B	H	A	H	H	A	H	H	H	H	H	H	B	H	A	B
Chr7-21943104		H	H	H	B	H	H	H	B	B	A	H	B	H	B	H	A	B	B	B	B	A	A	H	A	A	H	B	H	B	A	H	A	B	H	A	H	H	A	H	H	H	H	H	H	B	H	A	B
Chr7-22092979		H	H	H	B	H	H	H	B	B	A	H	B	H	B	H	A	B	B	B	B	A	A	H	A	A	H	B	H	B	A	H	A	B	H	A	H	H	A	H	H	H	H	H	H	B	H	A	B
Chr7-22134988		H	H	H	B	H	H	H	B	B	A	H	B	H	B	H	A	B	B	B	B	A	H	H	A	A	H	B	H	B	A	H	A	B	H	A	H	H	A	H	H	H	H	H	H	B	H	A	B
Chr7-22414090		H	H	H	B	H	H	H	B	B	A	H	B	H	B	H	A	B	B	B	B	A	H	H	A	A	H	B	H	B	A	H	A	B	H	A	H	H	A	H	H	H	H	H	H	B	H	A	B
Chr7-22506575		H	H	H	B	H	H	H	B	H	A	H	B	H	B	H	A	B	B	B	B	A	H	H	A	A	H	B	H	B	A	H	A	B	H	A	H	H	A	H	H	H	H	H	H	B	H	A	B
Chr7-22622168		H	H	H	B	H	H	H	B	H	A	H	B	H	B	H	A	B	B	B	B	A	H	H	A	A	H	B	H	B	A	H	A	B	H	A	H	H	A	H	H	H	H	H	H	B	H	A	B
Chr7-23564913		H	H	H	B	H	H	H	B	H	A	H	B	H	B	A	A	B	B	B	H	A	H	H	A	H	H	B	H	B	A	H	A	B	H	A	H	H	H	H	H	H	H	H	H	B	H	A	B
Chr7-23769896		H	H	H	B	H	H	H	B	H	A	H	B	H	B	A	A	B	B	B	H	A	H	H	A	H	H	B	H	B	A	H	A	B	H	A	H	H	H	H	H	H	H	H	H	B	H	H	B
Chr7-23880983		H	H	H	B	H	H	H	B	H	A	H	B	H	B	A	A	B	B	B	H	A	H	H	A	H	H	B	H	B	A	H	A	H	H	A	H	H	H	H	H	H	H	H	H	B	H	H	B
Chr7-23999706		H	H	H	B	H	H	H	B	H	A	H	B	H	B	A	A	B	B	B	H	A	H	H	A	H	H	B	H	B	A	H	A	H	H	A	H	H	H	H	H	H	H	H	H	B	H	H	B
Chr7-24016631		H	H	H	B	H	H	H	B	H	A	H	B	H	B	A	A	B	B	B	H	A	H	H	A	H	H	B	H	B	A	H	A	H	H	A	H	H	H	H	H	H	H	H	H	B	H	H	B
Chr7-24369425		H	H	H	B	A	H	H	B	H	A	H	B	H	B	H	A	B	B	B	H	A	H	H	A	H	H	B	H	B	A	H	A	H	H	A	H	H	H	H	H	H	H	H	H	B	H	H	B
Chr7-24815006		H	H	H	B	A	H	H	B	H	A	H	B	H	B	H	A	B	B	B	H	A	H	H	A	B	H	B	H	B	A	H	A	H	H	A	H	H	H	H	H	H	H	H	H	B	H	H	B
Chr7-24882415		H	H	H	B	A	H	H	B	H	A	H	B	H	B	H	A	B	B	B	H	A	H	H	A	B	H	B	H	B	A	H	A	H	H	A	H	H	H	H	H	H	H	H	H	B	H	H	B
Chr7-25578127		B	H	H	B	A	H	H	B	H	A	H	B	H	B	H	H	B	B	B	H	A	H	H	A	B	H	B	H	B	A	H	A	H	H	A	H	H	H	H	H	H	H	H	H	B	H	H	B
Chr7-26178534		B	H	H	B	A	H	H	B	H	A	H	B	H	B	H	H	B	B	B	H	A	H	H	A	B	H	B	H	B	A	H	A	H	H	A	H	H	H	H	H	H	A	H	H	B	H	H	B
Chr7-26278231		B	H	H	B	A	H	H	B	H	A	H	B	H	B	H	H	B	B	B	H	A	H	H	A	B	H	B	H	B	A	H	A	H	H	A	H	H	H	H	H	H	A	H	H	B	H	H	B
Chr7-27421239		B	H	H	B	A	H	H	B	H	A	H	B	H	B	H	H	B	H	B	H	A	H	H	A	B	H	B	H	B	A	A	A	H	H	A	B	A	H	H	H	H	A	A	H	B	H	H	B
Chr7-27518684		B	H	H	B	A	H	H	B	H	A	H	B	H	B	H	B	B	H	B	H	A	H	H	A	B	H	B	H	B	A	A	A	H	H	A	B	A	H	H	H	H	A	A	H	B	H	H	B
Chr7-27602653		B	H	H	B	A	H	H	B	H	A	H	B	H	H	H	B	B	H	B	H	A	H	H	A	B	H	B	H	B	A	A	A	H	H	A	B	A	H	H	H	H	A	A	H	B	H	H	B
Chr7-27968838		B	H	H	B	A	H	H	B	H	A	H	B	H	H	H	B	B	H	B	H	A	H	H	A	B	H	B	H	B	A	A	H	H	H	A	B	A	H	H	H	H	A	A	H	B	H	H	B
Chr7-28328423		H	H	H	B	A	H	H	B	H	A	H	B	H	H	H	B	B	H	B	H	A	H	H	A	B	H	B	H	B	A	A	H	H	H	A	B	A	H	H	H	H	A	A	H	B	H	H	B
Chr7-29060137		H	H	H	B	A	H	H	B	H	A	H	B	H	H	H	B	B	H	B	H	H	H	H	A	B	H	B	H	B	A	A	H	H	H	A	B	A	H	H	H	H	A	A	H	B	H	H	B
Chr7-29782184		H	H	H	B	A	H	H	B	H	A	H	B	H	H	H	B	H	H	H	H	H	H	H	A	B	H	B	H	B	A	H	H	H	H	A	B	A	H	H	H	H	A	A	H	B	H	H	B
Chr7-30208414		H	H	H	B	A	H	H	B	H	A	H	B	H	H	H	B	H	H	H	H	H	H	H	A	B	H	B	H	B	A	H	H	H	H	A	B	A	H	A	H	H	A	A	H	B	H	H	B
Chr7-30421483		H	H	H	B	A	H	H	B	H	A	H	B	H	H	H	B	H	H	H	H	A	H	H	A	B	H	B	H	B	A	H	H	H	H	A	B	A	H	A	H	H	A	A	H	B	H	H	B
Chr7-30708931		H	H	H	B	A	H	H	B	H	A	H	B	H	H	H	B	H	H	H	H	A	H	H	A	B	H	B	H	B	A	H	H	H	H	A	B	A	H	A	H	H	A	A	H	B	H	H	B
Chr7-31022430		H	H	H	B	A	H	H	B	H	H	H	B	H	H	H	B	H	H	H	H	A	H	H	A	B	H	B	H	B	A	H	H	H	H	A	B	A	H	A	H	H	A	A	H	B	H	H	B
Chr7-31277343		H	H	H	B	A	H	H	B	H	H	H	B	H	H	H	B	H	H	H	H	A	H	H	A	B	A	B	H	B	A	B	H	H	H	A	B	A	B	A	B	H	H	H	H	B	H	H	B
Chr7-31392376		H	H	H	B	A	H	H	B	H	H	H	B	H	H	H	B	H	H	H	H	A	H	H	A	B	A	B	H	B	A	B	H	H	H	A	B	A	B	A	B	H	H	H	H	B	H	H	B
Chr7-31480019		H	H	H	B	A	H	H	B	H	H	H	B	H	H	H	B	H	H	H	H	A	H	H	A	B	A	B	H	B	A	B	H	H	H	A	B	A	B	A	B	H	H	H	H	H	H	H	B
Chr7-31578653		H	H	H	B	A	H	H	B	H	H	H	B	H	H	H	B	H	H	H	H	A	H	H	A	B	A	B	H	B	A	B	H	H	H	A	B	A	B	A	B	H	H	H	H	H	H	H	B
Chr7-31766522		H	H	H	B	A	H	H	B	H	H	H	B	H	H	H	B	H	H	H	H	A	H	H	A	B	A	B	H	B	A	B	H	H	H	A	B	A	B	A	B	H	H	H	H	H	H	H	B
Chr7-33369123		H	H	H	B	A	H	H	B	H	B	A	H	H	H	H	B	H	H	H	H	A	H	H	H	B	A	B	H	B	A	B	B	H	H	A	B	A	B	A	B	H	H	H	H	H	H	H	B
Chr7-33567192		H	H	H	B	A	H	H	B	H	B	A	H	H	H	H	B	H	H	H	B	A	H	H	H	B	A	B	H	B	A	B	B	H	H	A	B	A	B	A	B	H	H	H	H	H	H	H	B
Chr8-153070		A	A	B	H	H	B	H	H	B	H	H	A	B	A	B	A	H	H	B	H	U	H	H	H	A	B	H	B	B	H	B	H	B	B	B	H	B	B	H	A	B	H	H	A	B	B	B	B
Chr8-591478		A	A	B	H	H	B	H	H	B	H	H	A	B	A	B	A	H	H	B	H	U	H	H	H	H	B	H	B	B	H	B	H	B	B	B	H	B	B	H	A	H	H	H	A	B	B	B	B
Chr8-773068		A	A	B	H	H	B	H	H	B	H	H	A	B	A	B	A	H	H	B	H	U	H	H	H	H	B	H	B	B	H	B	H	B	B	B	H	B	B	B	A	H	H	H	A	B	B	B	B
Chr8-1537712		A	A	B	H	H	H	H	H	B	H	H	A	B	A	B	A	H	H	B	H	U	H	H	H	H	B	B	B	B	H	B	H	B	B	B	H	B	B	B	A	H	H	A	A	B	B	B	B
Chr8-2261764		A	A	B	H	H	H	H	H	B	H	H	A	H	A	B	A	H	H	B	H	U	H	H	H	H	B	B	B	B	H	B	A	B	B	B	H	B	B	B	A	H	H	A	H	B	B	B	B
Chr8-2504515		A	A	B	H	H	H	H	H	B	H	H	A	H	A	B	A	H	H	B	H	U	H	H	H	H	B	B	B	B	H	B	A	B	B	B	H	B	B	B	A	H	H	A	H	B	B	B	B
Chr8-2657414		A	A	B	H	H	H	H	H	B	H	H	A	H	A	B	A	H	H	B	H	U	H	H	H	H	B	B	B	B	H	B	A	B	B	B	H	B	B	B	A	H	H	A	H	B	B	B	B
Chr8-2863490		A	A	B	H	H	H	H	A	B	H	H	A	H	A	B	A	H	H	B	H	U	H	H	H	H	B	B	B	B	H	B	A	B	B	B	H	B	B	B	A	H	H	A	H	B	B	B	B
Chr8-2895407		A	A	B	H	H	H	H	A	B	H	H	A	H	A	B	A	H	H	B	H	U	H	H	H	H	B	B	B	B	H	B	A	B	B	B	H	B	B	B	A	H	H	A	H	B	B	B	B
Chr8-2986678		A	A	B	H	H	H	H	A	B	H	H	A	H	A	B	A	H	H	B	H	U	H	H	H	H	B	B	B	B	H	B	A	B	B	B	H	B	B	B	A	H	H	A	H	B	B	B	B
Chr8-3193619		A	A	B	H	H	H	B	A	B	H	H	A	H	A	B	A	H	H	B	H	U	H	H	H	H	B	B	B	B	B	B	A	B	H	B	H	B	B	B	A	H	H	A	H	B	B	B	B
Chr8-3978456		A	A	B	H	B	H	B	A	B	H	H	A	H	A	B	A	H	H	B	H	U	H	H	H	H	B	B	B	B	B	B	H	H	H	B	H	B	B	B	A	H	H	A	H	B	B	B	B
Chr8-4428471		A	A	H	H	B	H	B	A	B	H	H	A	H	A	B	A	H	H	B	H	U	H	H	H	H	B	B	H	B	B	B	H	H	H	B	H	B	B	B	A	H	H	A	H	B	B	B	B
Chr8-4440975		A	A	H	H	B	H	B	A	B	H	H	A	H	A	B	A	H	H	B	H	U	H	H	H	H	B	B	H	B	B	B	H	H	H	B	H	B	B	B	A	H	H	A	H	B	B	B	B
Chr8-4491347		A	A	H	H	B	H	B	A	B	H	H	A	H	A	B	A	H	H	B	H	U	H	H	H	H	B	B	H	B	B	B	H	H	H	B	H	B	B	B	A	H	H	A	H	B	B	B	B
Chr8-5008387		A	A	H	H	B	H	B	A	B	H	H	U	H	A	B	A	H	H	B	H	U	H	H	A	H	B	B	H	B	B	B	H	H	H	B	H	B	B	B	A	H	H	A	H	B	B	B	B
Chr8-5122406		A	A	H	H	B	H	B	A	B	H	H	A	H	A	B	A	H	B	B	H	U	H	H	A	H	B	B	H	B	B	B	H	H	H	B	H	B	B	B	A	H	H	A	H	B	B	B	B
Chr8-5139943		A	A	H	H	B	H	B	A	B	H	H	A	H	A	B	A	H	B	B	H	U	H	H	A	H	B	B	H	B	B	B	H	H	H	B	H	B	B	B	A	H	H	A	H	B	B	B	B
Chr8-5325199		A	A	H	H	B	H	B	A	B	H	H	A	H	A	B	A	H	B	B	H	U	H	H	A	H	B	B	H	B	B	H	H	H	H	B	H	B	B	B	A	H	H	A	H	B	B	B	B
Chr8-5568932		A	A	H	H	B	H	B	A	B	H	H	A	H	A	B	A	A	B	B	H	A	H	H	A	H	B	B	H	B	B	H	H	H	H	B	H	B	B	B	A	H	H	A	H	B	B	B	B
Chr8-5603295		A	A	H	H	B	H	B	A	B	B	H	A	H	A	B	A	A	B	B	H	A	H	H	A	H	B	B	H	B	B	H	H	H	H	B	H	B	B	B	A	H	H	A	H	B	B	B	B
Chr8-6080639		A	A	H	H	B	H	B	A	B	B	H	A	H	A	B	A	A	B	B	H	A	H	H	A	H	B	B	H	B	B	H	H	H	H	B	H	B	B	B	A	H	H	A	H	B	B	B	B
Chr8-6457189		A	A	H	H	B	H	B	A	B	B	H	A	H	A	B	A	A	B	B	H	A	H	H	A	H	B	B	H	B	B	H	H	H	H	B	H	B	B	B	A	H	H	A	H	B	B	B	H
Chr8-6583066		A	A	H	H	B	H	B	A	B	B	H	A	H	A	B	A	A	B	B	H	A	H	H	A	H	B	B	H	B	B	H	H	H	H	B	H	B	B	B	A	H	H	A	H	H	B	B	H
Chr8-6702389		A	A	H	H	B	H	B	A	B	B	H	A	H	A	B	A	A	B	B	H	A	H	H	A	H	B	B	H	B	B	H	H	H	H	B	H	B	B	B	A	H	H	A	H	H	B	B	H
Chr8-6889355		A	A	H	H	B	H	B	A	B	B	H	A	H	A	B	A	A	B	B	H	A	H	H	A	H	B	B	H	B	B	H	H	H	H	B	H	B	B	B	A	H	H	A	H	H	B	B	H
Chr8-7404873		A	A	H	H	B	H	B	A	B	B	H	A	H	A	B	A	A	B	B	H	A	H	H	A	H	B	H	H	B	B	H	H	H	H	B	H	B	B	B	H	H	H	A	H	H	B	B	H
Chr8-7623927		A	A	H	H	B	H	B	A	B	B	H	A	H	A	B	A	A	B	B	H	A	H	H	A	H	B	H	H	B	B	H	H	H	H	B	H	B	B	B	H	H	H	A	H	H	B	B	H
Chr8-8158065		H	A	H	H	B	H	B	A	B	B	H	A	H	A	B	A	A	B	B	H	A	H	H	A	H	B	H	A	B	B	H	H	H	H	B	H	B	B	B	H	H	H	A	H	H	B	B	H
Chr8-9133807		H	A	H	H	B	H	B	A	B	B	H	A	H	A	B	A	A	B	B	H	A	H	H	A	H	B	H	A	B	B	H	H	H	H	B	H	B	B	B	H	H	H	A	H	H	B	B	H
Chr8-9779285		H	A	H	H	B	H	B	A	B	B	H	A	H	A	B	A	A	B	B	H	A	H	H	A	H	B	H	A	B	B	H	B	H	H	B	H	B	B	B	H	H	H	A	H	H	B	H	H
Chr8-10077568		H	A	H	H	B	H	B	A	B	B	H	A	H	A	B	A	A	B	B	H	A	H	H	A	H	B	H	A	B	B	H	B	H	H	B	H	B	B	B	H	H	H	A	H	H	B	H	H
Chr8-10201817		H	A	H	H	B	H	B	A	B	B	H	A	H	A	B	A	H	B	B	H	A	H	H	A	H	B	H	A	B	B	H	B	H	H	B	H	B	H	B	H	H	H	A	H	H	B	H	H
Chr8-12134908		H	A	H	H	B	H	B	A	B	B	H	A	H	A	B	A	H	B	B	H	A	H	H	A	H	B	H	A	B	B	H	B	H	H	B	H	B	H	B	H	H	H	A	H	H	B	H	H
Chr8-12591532		H	A	H	H	B	H	B	A	B	B	H	A	H	A	B	A	B	B	B	H	A	H	H	A	H	B	H	A	B	B	H	B	H	H	B	H	B	H	B	H	H	H	A	H	H	B	H	H
Chr8-15344500		H	A	H	H	B	H	B	A	B	B	H	A	H	A	B	A	B	B	B	H	A	H	H	A	H	B	H	A	B	B	H	B	H	H	B	H	B	H	B	H	H	H	A	H	H	B	H	H
Chr8-16392418		H	A	H	H	B	H	B	A	B	B	H	A	H	A	B	A	B	B	B	H	A	H	H	A	H	B	H	A	B	B	H	B	H	H	B	H	B	H	B	H	H	H	A	H	H	B	H	H
Chr8-17259735		H	A	H	H	B	H	B	A	B	B	H	A	H	A	B	A	B	B	B	H	A	H	H	A	H	B	H	A	B	B	H	B	H	H	B	H	B	H	B	H	H	H	A	H	H	B	H	H
Chr8-17509823		H	A	H	H	B	H	B	A	B	B	H	A	H	A	B	A	B	B	B	H	A	H	H	A	H	B	H	A	B	B	H	B	H	H	B	H	B	H	B	H	H	H	A	H	H	B	H	H
Chr8-17603958		H	A	H	H	B	H	B	A	B	B	H	A	H	A	B	A	B	B	B	H	A	H	H	A	H	B	H	A	B	B	H	B	H	H	B	H	B	H	B	H	H	H	A	H	H	B	H	H
Chr8-18422987		H	A	A	H	B	H	B	A	B	B	H	A	H	A	B	A	B	B	B	H	A	H	H	A	H	B	H	A	B	B	H	B	H	H	B	H	B	H	B	H	H	H	A	H	H	B	H	H
Chr8-18688107		H	A	A	H	B	H	B	A	B	B	U	A	H	A	B	A	B	B	B	H	A	H	H	A	H	B	H	A	B	B	H	B	H	H	B	H	B	H	B	H	H	H	A	H	H	B	H	H
Chr8-18975750		H	A	A	H	B	H	B	A	B	B	H	A	H	A	B	A	B	B	B	H	A	H	H	A	H	B	H	A	B	B	H	B	H	H	B	H	B	H	B	H	H	H	A	H	H	B	H	H
Chr8-19212191		H	A	A	H	B	H	B	A	B	B	H	A	H	A	B	A	B	B	B	H	A	H	H	A	H	B	H	A	B	B	H	B	H	H	B	H	B	H	B	H	H	H	A	H	H	B	H	H
Chr8-19486017		H	A	A	B	B	H	B	A	B	B	H	A	H	A	B	A	B	B	B	H	A	H	H	A	H	B	H	A	B	B	H	B	H	H	B	H	B	H	B	H	H	H	A	H	H	B	H	H
Chr8-20126042		H	A	A	B	B	H	B	A	B	B	H	A	H	A	B	A	B	B	B	H	A	H	H	A	H	B	H	A	B	B	H	B	H	H	B	H	B	H	B	H	H	H	A	H	H	B	H	H
Chr8-20225570		H	A	A	B	B	H	B	A	B	B	H	A	H	A	B	A	B	B	B	H	A	H	H	A	H	B	H	A	B	B	H	B	H	H	B	H	B	H	B	H	H	H	A	H	H	B	H	H
Chr8-20249001		H	A	A	B	B	H	B	A	B	B	H	A	H	A	B	A	B	B	B	H	A	H	H	A	H	B	H	A	B	B	H	B	H	H	B	H	B	H	B	H	H	H	A	H	H	B	H	H
Chr8-20337453		H	A	A	B	B	H	B	A	B	B	H	A	H	A	B	A	B	B	B	H	A	H	H	A	H	B	H	A	B	B	H	B	H	H	B	H	B	H	B	H	H	H	A	H	H	B	H	H
Chr8-20459625		H	A	A	B	B	H	B	A	B	B	H	A	H	A	B	A	B	B	B	H	A	H	H	A	H	B	H	A	B	B	H	B	H	H	B	H	B	H	B	H	H	H	A	H	H	B	H	H
Chr8-20673955		H	A	A	B	B	H	B	A	B	B	H	A	H	A	B	A	B	B	H	H	A	H	H	A	H	B	H	A	B	B	H	B	H	H	B	H	B	H	B	H	H	H	A	H	H	B	H	H
Chr8-20934107		H	A	A	B	B	H	B	A	B	B	H	A	H	A	B	A	B	B	H	H	A	H	H	A	H	B	H	A	B	B	H	B	H	H	B	H	B	H	B	H	H	H	A	H	H	B	H	H
Chr8-21091637		H	A	A	B	B	H	B	A	B	B	H	A	H	A	B	A	B	B	H	H	A	H	H	A	H	B	H	A	B	B	H	B	H	H	B	H	B	H	B	H	H	H	A	H	H	B	H	H
Chr8-21256315		H	A	A	B	B	H	B	A	B	B	B	A	H	A	B	A	B	B	H	H	A	H	H	A	H	B	H	A	B	B	H	B	H	H	B	H	B	H	B	H	H	H	A	H	H	B	H	H
Chr8-21358570		H	A	A	B	B	H	B	A	B	B	B	A	H	A	B	A	B	B	H	H	A	H	H	A	H	B	H	A	B	B	H	B	H	H	B	H	B	H	B	H	H	H	A	H	H	B	H	H
Chr8-21544024		H	A	A	B	B	H	B	A	B	B	B	A	H	A	B	A	B	B	H	H	A	H	H	A	H	B	H	A	B	B	H	B	H	H	B	H	B	H	B	H	H	H	A	H	H	B	H	H
Chr8-22175165		H	A	H	B	B	H	B	A	B	B	B	A	H	A	B	A	B	B	A	H	A	H	H	A	H	B	H	A	B	B	H	B	H	H	B	H	B	H	B	H	H	H	A	H	H	B	H	H
Chr8-22316245		H	A	H	B	B	H	B	A	B	B	B	A	H	A	B	A	B	B	A	H	A	H	H	A	H	B	H	A	B	B	H	B	H	H	B	H	B	H	B	H	H	H	A	H	H	B	H	H
Chr8-22507313		H	A	H	B	B	H	B	A	B	B	H	A	H	A	B	A	B	B	A	H	A	H	H	A	H	B	H	A	B	B	H	B	H	H	B	H	B	H	B	H	H	H	A	B	H	B	H	H
Chr8-22808342		H	A	H	B	B	H	B	A	B	B	H	A	H	A	B	A	B	B	A	H	A	H	H	A	H	B	H	A	B	B	H	B	H	H	B	H	B	H	H	H	H	H	A	B	H	B	H	H
Chr8-23073155		H	A	H	B	B	H	B	A	B	B	H	A	H	A	B	A	B	B	A	H	A	H	H	A	H	B	H	A	B	B	H	B	H	H	B	H	B	H	H	H	H	H	A	B	H	B	H	H
FLC8_KASP		B	A	H	B	B	H	B	A	B	B	H	A	H	A	B	A	B	B	A	H	A	H	H	A	H	B	H	A	B	B	H	B	H	H	B	H	B	H	H	H	H	H	A	B	H	B	H	H
Chr8-23387904		B	A	H	B	B	H	B	A	B	B	H	A	H	A	B	A	B	B	A	H	A	H	H	H	H	B	H	A	B	B	H	B	H	H	B	H	B	H	H	H	H	H	A	B	H	B	H	H
Chr8-23666257		B	A	H	B	B	H	B	A	B	B	H	A	H	A	B	A	B	B	A	H	A	H	H	H	H	B	H	A	B	B	H	B	H	H	B	H	B	H	H	H	H	H	A	B	H	B	H	H
Chr8-24040857		B	A	H	B	B	H	B	A	B	B	H	A	H	A	B	A	B	B	A	H	A	H	H	H	H	B	H	A	B	B	H	B	H	H	B	H	B	H	H	H	H	H	A	B	H	B	H	H
Chr8-24060688		B	A	H	B	B	H	B	A	B	B	H	A	H	A	B	A	B	B	A	H	A	H	H	H	H	B	H	A	B	B	H	B	H	H	B	H	B	H	H	H	H	A	A	B	H	B	H	H
Chr8-24116582		B	A	H	B	B	H	B	A	B	B	H	A	H	A	B	A	B	B	A	H	A	H	H	H	H	B	H	A	B	B	H	B	H	H	B	H	B	H	H	H	H	A	A	B	H	B	H	H
Chr8-24285177		B	A	H	B	B	H	B	A	B	B	H	A	H	A	B	A	B	B	A	H	A	H	H	H	H	B	H	A	B	B	H	B	H	H	B	H	B	H	H	A	H	A	A	B	H	B	H	H
Chr8-24341801		B	A	H	B	B	H	B	A	B	B	H	A	H	A	B	A	B	B	A	H	A	H	H	H	H	B	H	A	B	B	H	B	H	H	B	H	B	H	H	A	H	A	A	B	H	B	H	H
Chr8-24559966		B	A	H	B	B	H	B	A	B	B	H	A	H	A	B	A	B	B	A	H	A	H	H	H	H	B	H	A	B	B	H	B	H	H	B	H	B	H	H	A	H	A	A	B	H	B	H	H
Chr8-24627157		B	A	H	B	B	H	B	A	B	B	H	A	H	A	B	A	B	B	A	H	A	H	H	H	H	B	H	A	B	B	H	B	H	H	B	H	B	H	H	A	H	A	A	B	H	B	H	H
Chr8-25258536		B	A	H	B	B	H	B	A	B	B	H	A	H	A	B	A	B	B	A	H	A	H	H	H	H	B	H	A	H	B	H	B	H	H	B	H	B	H	H	A	H	A	A	B	H	B	A	H
Chr8-25388745		B	A	H	B	B	H	B	A	B	B	H	A	H	A	B	A	B	B	A	H	A	H	H	H	H	B	H	A	H	B	H	B	H	H	B	H	B	H	H	A	H	A	A	B	H	B	A	H
Chr8-25566709		B	A	H	B	B	H	B	A	B	B	H	A	H	A	B	A	B	B	A	H	A	H	H	H	H	B	H	A	H	B	H	B	H	H	B	H	B	H	H	A	H	A	A	B	H	B	A	H
Chr8-25742491		B	A	H	B	B	H	B	A	B	B	H	A	H	A	B	A	B	B	A	H	A	H	H	H	H	B	H	A	H	B	H	B	H	H	B	H	B	H	H	A	H	A	A	B	H	B	A	H
Chr8-25834126		B	A	H	B	B	H	B	A	B	B	H	A	H	A	B	A	B	B	A	H	A	H	H	H	H	B	H	A	H	B	H	B	H	H	B	H	B	H	H	A	H	A	A	B	H	B	A	H
Chr8-26562957		B	A	H	B	B	H	B	A	B	B	H	A	H	A	B	A	H	B	A	H	A	H	H	H	H	B	H	A	H	B	H	B	H	H	B	H	B	H	H	H	H	A	A	B	H	B	A	H
Chr8-26633709		B	A	H	B	B	H	B	A	B	B	H	A	H	A	B	A	H	B	A	H	A	H	H	H	H	B	H	A	H	B	H	B	H	H	B	H	B	H	H	H	H	A	H	B	H	B	A	H
Chr8-27131201		B	A	H	B	B	H	B	A	B	B	H	A	H	A	B	A	H	B	A	H	A	H	H	H	H	B	H	A	H	B	H	B	H	H	B	H	B	H	H	H	H	A	H	B	H	B	A	H
Chr8-27194407		B	A	H	B	B	H	B	A	B	B	H	A	H	A	B	A	H	B	A	H	A	H	H	H	H	B	H	A	H	B	H	B	H	H	B	H	B	H	H	H	H	A	H	B	H	B	A	H
Chr8-27484191		B	A	H	B	B	H	B	A	B	B	H	A	H	A	B	A	H	B	A	H	A	H	H	H	H	B	H	A	H	B	H	B	H	H	B	H	B	H	H	H	H	A	H	B	H	B	A	U
Chr9-88995		H	H	B	H	H	H	H	A	A	H	A	H	H	H	H	H	H	B	H	B	H	H	A	B	H	H	H	H	A	H	H	H	A	H	H	B	H	B	H	H	B	H	B	A	A	H	B	A
Chr9-121005		H	H	B	H	H	H	H	A	A	H	A	H	H	H	H	H	H	B	H	B	H	H	A	B	H	H	H	H	A	H	H	H	A	H	H	B	H	B	H	H	B	H	B	A	A	H	B	A
Chr9-294251		H	H	B	H	H	H	H	A	A	H	A	H	H	H	H	H	H	B	H	B	H	H	A	B	H	H	H	H	A	H	H	H	A	H	H	B	H	B	H	H	B	H	B	A	A	H	B	A
Chr9-831254		H	H	B	H	H	H	H	A	A	H	A	H	H	H	H	H	H	B	H	B	H	H	A	B	H	H	H	H	A	H	H	H	A	H	H	B	H	B	H	H	B	H	B	A	A	H	B	A
Chr9-882266		H	H	B	H	H	H	H	A	A	H	A	H	H	H	H	H	H	B	H	B	H	H	A	B	H	H	H	H	A	H	H	H	A	H	H	B	H	B	H	H	B	H	B	A	A	H	B	A
Chr9-1256575		H	H	B	H	H	H	H	A	A	H	A	H	H	H	H	H	H	B	H	B	H	H	A	B	H	H	H	A	A	H	H	H	A	H	H	B	H	B	H	H	B	H	B	A	A	H	B	A
Chr9-1615227		H	H	B	H	H	H	H	A	A	H	A	H	H	H	H	H	H	B	H	B	H	H	A	B	H	H	H	A	A	H	H	H	A	H	H	B	H	B	H	H	B	H	B	A	A	H	B	A
Chr9-2958880		H	H	B	H	H	H	H	A	A	B	A	H	H	H	H	H	H	B	A	B	H	H	A	B	H	H	B	A	A	H	H	H	A	H	H	B	H	B	H	H	B	H	B	A	A	H	B	A
Chr9-3429166		H	H	B	H	H	H	H	A	A	B	A	H	H	H	H	H	H	B	A	B	H	H	A	B	H	H	B	A	A	H	H	H	A	H	H	B	H	B	H	H	B	H	B	A	A	H	B	A
Chr9-4822819		H	H	B	H	H	H	H	H	A	B	A	H	H	H	H	H	H	B	A	B	H	H	A	B	H	H	B	A	A	H	H	H	A	H	H	B	H	B	H	H	B	H	B	A	A	H	H	A
Chr9-5572327		H	H	B	H	H	H	H	H	A	B	A	H	H	H	H	H	H	B	A	B	H	H	A	B	H	H	B	A	A	H	H	H	A	H	H	B	H	B	H	H	B	H	B	A	A	H	H	A
Chr9-8103876		H	H	B	H	H	H	H	H	A	B	A	H	H	H	H	H	H	B	A	B	H	H	A	B	H	H	B	A	A	H	H	H	A	H	H	B	H	B	H	H	B	H	B	A	A	H	H	A
Chr9-8583947		H	H	B	H	H	H	H	H	A	B	A	H	H	H	H	H	H	B	A	B	H	H	A	B	H	H	B	A	A	H	H	H	A	H	H	B	H	B	H	H	B	H	B	A	A	H	H	A
Chr9-11366350		H	H	B	H	H	H	H	H	A	B	A	H	H	H	H	H	H	B	A	B	H	H	A	B	H	H	H	A	A	H	H	H	A	H	H	B	H	B	H	H	B	H	B	A	A	H	H	A
Chr9-14073328		H	H	B	H	H	H	H	H	A	B	A	H	H	H	H	H	H	B	A	B	H	H	A	B	H	H	H	A	A	H	H	H	A	H	H	B	H	B	H	H	B	H	B	A	A	H	H	A
Chr9-14571729		H	H	B	H	H	H	H	H	A	B	A	H	H	H	H	H	H	B	A	B	H	H	A	B	H	H	H	A	A	A	H	H	A	H	H	B	H	B	H	H	B	H	B	A	A	H	H	A
Chr9-14758523		H	H	B	H	H	H	H	H	A	B	A	H	H	H	H	H	H	B	A	B	H	H	A	B	H	H	H	A	A	A	H	H	A	H	H	B	H	B	H	H	B	H	B	A	A	H	H	A
Chr9-15104721		H	H	B	H	H	H	H	H	A	B	A	H	H	H	H	H	H	B	A	B	H	H	A	B	H	H	H	A	A	A	H	H	A	H	H	B	H	B	H	H	B	H	B	A	A	H	H	A
Chr9-15371204		H	H	B	H	H	H	H	H	A	B	A	H	H	H	H	H	H	B	A	B	H	H	A	B	H	H	H	A	A	A	H	H	A	H	H	B	H	B	H	H	B	H	B	A	A	H	H	A
Chr9-15763510		H	H	B	H	H	H	H	H	A	B	A	H	H	H	H	H	H	B	A	B	H	H	A	B	H	H	H	A	A	A	H	H	A	H	H	B	H	B	H	H	B	H	B	A	A	H	H	A
Chr9-16081708		H	H	B	H	H	H	H	H	A	B	A	H	H	H	H	H	H	B	A	B	H	H	A	B	H	H	H	A	A	A	H	H	A	H	H	B	H	B	H	H	B	H	B	A	A	H	H	A
Chr9-19334070		B	H	B	H	H	H	H	H	A	B	A	H	H	H	H	H	H	B	A	B	H	B	A	B	B	H	H	A	A	A	H	H	A	H	H	B	H	B	H	A	B	H	B	A	A	H	H	A
Chr9-19562698		B	H	B	H	H	H	H	H	A	B	A	H	H	H	H	H	H	B	A	B	H	B	A	B	B	H	H	A	A	A	H	H	A	H	H	B	H	B	H	A	B	H	B	A	A	H	H	A
Chr9-19763062		B	H	B	H	H	H	H	H	A	B	A	H	H	H	H	A	H	B	A	B	H	B	A	B	B	H	H	A	A	A	H	H	A	H	H	B	H	B	H	A	B	H	B	A	A	H	H	A
Chr9-19910828		B	H	B	H	H	H	H	H	A	B	A	H	H	H	H	A	H	B	A	B	H	B	A	B	B	H	H	A	A	A	H	H	A	H	H	B	H	B	H	A	B	H	B	A	A	H	H	A
Chr9-20249312		B	H	B	H	H	H	H	H	A	B	A	H	H	H	H	A	H	B	A	B	H	B	A	B	B	H	H	A	A	A	H	H	A	H	H	B	H	B	H	A	B	H	B	A	A	H	H	A
Chr9-20294405		B	H	B	H	H	H	H	H	A	B	A	H	H	H	H	A	H	B	A	B	H	B	A	B	B	H	H	A	A	A	H	H	A	H	H	B	H	B	H	A	B	H	B	A	A	H	H	A
Chr9-20569542		B	H	B	H	H	H	H	H	A	B	A	H	H	H	H	A	H	B	A	B	H	B	A	B	B	H	H	A	A	A	H	H	A	H	H	B	H	B	H	A	B	H	B	A	A	B	H	A
Chr9-21254031		B	H	B	H	H	A	H	H	A	B	A	H	H	H	H	A	H	B	A	B	H	B	A	B	B	H	H	A	A	A	H	H	A	H	H	B	H	B	H	A	B	H	B	A	A	B	H	A
Chr9-22085255		H	H	B	H	H	A	H	H	A	B	A	H	H	H	H	A	H	B	A	B	H	B	A	B	B	H	H	A	A	A	H	H	A	H	H	B	H	B	H	A	B	H	B	A	A	U	H	A
Chr9-22172929		H	H	B	H	H	A	H	H	A	B	A	H	H	H	H	A	H	B	A	B	H	B	A	B	B	H	H	A	A	A	H	H	A	H	H	B	H	B	H	A	H	H	B	A	A	H	H	A
Chr9-22292444		H	H	B	H	H	A	H	H	A	B	A	H	H	H	H	A	H	B	A	B	H	B	A	B	B	H	H	A	A	A	H	H	A	H	H	B	H	B	H	A	H	H	B	A	A	H	H	A
Chr9-22649920		H	H	B	H	H	A	H	H	A	B	A	H	H	H	H	A	A	B	A	B	H	B	A	B	B	H	H	A	A	A	H	H	A	H	H	B	H	B	H	A	H	H	B	A	A	H	H	A
Chr9-22824969		H	H	B	H	H	A	H	H	A	B	A	H	H	H	H	A	A	B	A	B	H	B	A	B	B	B	H	A	A	A	H	H	A	H	H	B	H	B	H	A	H	H	B	A	A	H	H	A
Chr9-23654054		A	H	B	H	H	A	H	H	A	B	A	H	H	H	H	A	A	B	A	B	H	B	A	B	B	B	H	A	A	A	H	H	A	H	H	B	H	B	H	A	H	H	B	A	A	H	H	A
Chr9-23844631		A	H	B	H	H	A	H	H	A	B	A	H	H	H	H	A	A	B	A	B	H	B	A	B	B	B	H	A	A	A	H	H	A	H	H	B	H	B	B	A	H	H	B	A	A	H	H	A
Chr9-24389202		A	H	B	H	H	A	H	H	A	B	A	H	H	H	H	A	A	B	A	B	H	B	A	B	B	B	H	A	A	A	H	H	A	H	H	B	H	B	B	A	H	H	B	A	A	H	H	A
Chr9-24842994		A	B	B	H	H	A	H	H	A	B	H	H	H	H	H	A	A	B	A	B	H	B	A	B	B	B	H	A	A	A	H	H	A	H	H	B	H	B	B	A	H	H	B	A	A	H	H	A
Chr9-25350602		A	B	B	H	H	A	H	H	A	H	H	H	H	H	H	A	A	B	A	B	H	B	H	B	B	B	H	A	A	A	H	H	H	H	H	H	H	B	B	A	H	H	B	A	H	H	H	A
Chr9-26961310		A	B	B	H	H	H	H	H	H	H	H	H	H	H	A	A	A	B	A	B	H	B	H	H	H	B	H	A	A	A	H	H	H	H	H	H	H	B	B	A	H	H	B	A	H	H	H	A
Chr9-27292715		A	B	B	H	H	H	H	H	H	H	H	B	H	H	A	A	A	B	A	B	H	B	A	H	H	H	H	A	A	A	H	H	H	H	H	H	H	B	B	A	H	H	B	A	H	H	H	A
Chr9-28147809		A	B	B	H	B	H	H	H	H	H	H	B	H	H	A	A	A	B	A	B	A	B	A	H	H	H	H	A	H	A	H	H	H	H	H	H	H	B	B	A	H	H	B	A	H	H	H	A
Chr9-30492481		A	B	B	H	B	H	H	A	H	H	B	B	H	H	A	H	A	B	A	B	A	B	A	H	H	H	H	A	H	A	H	H	H	H	H	H	H	B	B	A	H	H	B	A	H	H	B	A
Chr9-31365791		A	B	B	H	B	H	H	A	H	H	B	B	H	H	A	H	A	H	H	U	A	B	A	H	H	H	H	A	H	A	H	H	H	H	H	H	A	B	H	A	A	H	B	A	H	H	B	A
Chr9-31565172		A	B	H	H	B	H	H	A	H	H	B	B	H	H	A	H	A	H	H	H	A	B	A	H	H	H	H	A	H	A	H	H	H	H	H	H	A	B	H	A	A	H	B	A	H	H	B	A
Chr9-31815677		A	B	H	H	B	H	H	A	H	H	B	B	H	H	A	H	A	H	H	H	A	B	A	H	H	H	H	H	H	A	H	H	H	H	H	H	A	B	H	A	A	H	B	A	H	H	B	A
Chr9-31969610		A	B	H	H	B	H	H	A	H	H	B	B	H	H	A	H	A	H	H	H	A	B	A	H	H	H	H	H	H	A	H	H	H	H	H	H	A	B	H	A	A	H	B	A	H	H	B	A
Chr9-32067267		A	B	H	H	B	H	H	A	H	H	B	B	A	H	A	H	A	H	H	H	A	B	A	H	H	H	H	H	H	A	H	H	H	H	H	H	A	B	H	A	A	H	B	A	H	H	B	A
Chr9-32386658		H	B	H	H	B	H	H	A	H	H	B	B	A	H	A	H	A	H	H	H	A	B	A	H	H	H	H	H	H	A	H	H	H	H	H	H	A	H	H	A	A	H	B	A	H	H	B	A
Chr9-33026702		H	B	H	H	B	H	B	A	H	H	B	B	A	H	A	H	A	H	H	H	A	B	A	H	H	H	H	H	H	A	H	H	H	H	A	H	A	H	H	A	A	H	B	A	H	H	B	A
Chr9-33434895		H	B	H	H	B	H	B	A	H	H	B	B	A	H	H	H	H	H	H	H	A	H	A	H	H	H	H	H	H	A	H	H	H	H	A	H	A	H	H	A	A	H	B	A	H	H	B	A
Chr9-34418324		H	U	H	H	B	H	B	A	H	H	B	B	H	H	H	H	H	H	H	H	A	H	A	H	H	H	H	B	H	A	H	H	H	H	A	H	A	H	H	A	A	U	B	A	H	B	B	A
Chr9-34894068		H	H	H	H	B	H	B	H	H	H	B	B	H	H	H	H	H	H	H	H	A	H	A	H	H	H	H	B	H	A	H	H	H	H	A	H	A	H	H	A	A	U	B	A	H	B	B	A
Chr9-35137325		H	H	H	H	B	H	H	H	H	H	B	H	H	H	H	H	H	H	H	H	A	H	A	H	H	H	H	B	H	A	H	H	H	H	A	H	A	H	H	A	A	H	B	A	H	B	B	A
Chr9-35165279		H	H	H	H	B	H	H	H	H	H	B	H	H	H	H	H	H	H	H	H	A	H	A	H	H	H	H	B	H	A	H	H	H	H	A	H	A	H	H	A	A	H	B	A	H	B	B	A
Chr9-35624346		H	H	H	H	B	H	H	H	H	H	B	H	H	H	H	H	H	H	H	H	A	H	A	H	H	H	H	B	H	H	H	B	H	H	A	H	A	H	H	A	A	H	B	A	H	B	B	A
Chr9-35729864		H	H	H	H	B	H	H	H	H	H	B	H	H	H	H	H	H	H	H	H	A	H	A	H	H	H	H	B	H	H	H	B	H	H	A	H	A	H	H	A	A	H	B	H	H	B	B	A
Chr9-36016148		H	H	H	H	B	H	H	H	H	H	B	H	H	H	H	H	H	H	H	H	A	H	A	H	H	H	H	B	H	H	H	B	H	H	A	H	A	H	H	A	A	H	B	H	H	B	B	A
Chr9-36577730		H	H	H	H	B	H	H	H	H	H	H	H	H	H	H	H	H	H	H	H	A	H	A	H	H	H	H	B	H	H	H	B	H	H	A	H	A	H	H	A	A	H	B	H	H	B	B	A
Chr9-37990116		H	H	H	H	B	H	H	H	H	H	H	H	H	H	H	H	H	H	H	H	A	H	A	H	H	H	H	B	H	H	H	B	H	H	A	H	A	H	H	A	A	H	B	H	H	B	B	A
Chr10-856160		A	H	H	H	H	H	H	B	H	H	A	A	A	H	B	B	B	H	B	B	B	H	B	H	H	A	H	H	A	H	H	A	A	A	B	H	H	H	A	H	B	H	A	H	A	B	H	A
Chr10-1689334		A	H	H	H	H	H	H	B	H	H	A	A	A	H	B	B	B	H	B	B	B	H	B	H	H	A	H	H	A	H	H	A	A	A	B	H	H	H	A	H	B	H	A	H	A	B	H	A
Chr10-2152111		A	H	H	H	H	H	H	B	H	H	A	A	A	H	B	B	B	H	B	B	B	H	B	H	H	A	H	H	A	H	H	A	A	A	B	H	H	H	H	H	B	H	A	H	A	B	H	A
Chr10-2698723		H	H	H	H	H	H	H	B	H	H	A	A	A	H	B	B	B	H	B	B	B	H	B	H	H	A	H	H	A	H	H	A	A	A	B	H	H	H	H	B	B	H	A	H	A	B	H	A
Chr10-3576751		H	H	H	H	H	H	H	B	H	H	A	A	A	H	B	B	B	H	B	B	B	H	B	H	H	A	H	H	A	H	H	A	A	A	B	H	H	H	H	B	B	H	A	H	A	B	H	A
Chr10-3613750		H	H	H	H	H	H	H	B	H	H	A	A	A	H	B	B	B	H	B	B	B	H	B	H	H	A	H	H	A	H	H	A	A	A	B	H	H	H	H	B	B	A	A	H	A	B	H	A
Chr10-4493920		B	A	H	H	A	H	H	B	A	H	A	A	A	H	B	B	H	A	B	B	H	H	B	B	H	A	H	H	A	H	H	A	A	A	B	H	H	H	H	B	B	A	A	H	A	B	H	A
Chr10-4806207		B	A	H	H	A	H	H	B	A	H	A	A	A	H	B	B	H	A	B	B	H	H	B	B	H	A	H	H	A	H	H	A	A	A	B	H	H	H	H	B	B	A	A	H	A	B	H	A
Chr10-5131777		B	A	H	H	A	H	H	B	A	H	A	A	A	H	B	B	A	A	B	B	H	H	H	B	H	A	H	H	A	A	H	A	A	A	B	H	H	H	H	B	B	A	A	H	A	B	H	A
Chr10-5481754		B	A	H	H	A	A	H	B	A	H	A	A	A	H	H	B	A	A	B	B	H	H	H	B	H	A	H	H	H	A	H	A	A	A	B	H	H	H	H	B	B	A	A	H	A	B	H	A
Chr10-5968082		B	A	H	H	A	A	H	B	A	H	A	A	A	H	H	B	A	A	B	B	H	B	H	B	A	A	H	H	H	A	H	A	A	A	B	H	H	H	H	B	B	A	A	H	A	B	H	A
Chr10-5984620		B	A	H	H	A	A	H	B	A	H	A	A	A	H	H	B	A	A	B	B	H	B	H	B	A	A	H	H	H	A	H	A	A	A	B	H	H	H	H	B	B	A	A	H	A	B	H	A
Chr10-6129715		B	A	H	H	A	A	H	B	A	H	A	A	A	H	H	B	A	A	B	B	H	B	H	B	A	A	H	H	H	A	H	A	A	A	B	H	H	H	H	B	B	A	A	H	A	B	H	A
Chr10-6198778		B	A	H	H	A	A	H	B	A	H	A	A	A	H	H	B	A	A	B	B	H	B	H	B	A	A	B	H	H	A	A	A	A	A	B	H	H	H	H	B	B	A	A	H	A	B	H	A
Chr10-6377034		B	A	H	H	A	A	H	B	A	H	A	A	A	H	H	B	A	A	B	B	H	B	H	B	A	A	B	H	H	A	A	A	U	H	B	H	H	H	H	B	B	A	A	H	A	B	H	A
Chr10-6410283		B	A	H	H	A	A	H	B	A	H	A	A	A	H	H	B	A	A	B	B	H	B	H	B	A	A	B	H	H	A	A	A	U	H	B	H	H	H	H	B	B	A	A	H	A	B	H	A
Chr10-6481836		B	A	H	H	A	A	H	B	A	H	A	A	A	H	H	B	A	A	B	B	H	B	H	B	A	A	B	H	H	A	A	A	A	H	B	H	H	H	H	B	H	A	A	H	A	B	H	A
Chr10-7298921		B	A	H	H	A	A	A	B	A	A	A	A	A	H	H	B	A	A	B	B	H	B	H	B	A	A	B	H	H	A	A	A	A	H	B	A	H	H	H	B	H	A	A	H	A	B	H	A
Chr10-7759351		B	A	H	H	A	A	A	B	A	A	A	A	A	H	H	B	A	A	B	B	H	B	H	B	A	H	B	H	H	A	A	A	A	H	B	A	H	H	H	B	H	A	A	H	A	B	H	A
Chr10-7911008		B	A	H	H	A	A	A	B	A	A	A	A	A	H	H	B	A	A	B	B	H	B	U	B	A	H	B	H	H	A	A	A	A	H	B	A	H	H	H	B	H	A	A	H	A	B	H	A
Chr10-8089590		B	A	H	H	A	A	A	B	A	A	A	A	A	H	H	B	A	A	B	B	H	B	H	B	A	H	B	H	H	A	A	A	A	H	B	A	H	H	H	B	H	A	A	H	A	B	H	A
Chr10-8318872		B	A	H	H	A	A	H	B	A	A	A	A	A	H	H	B	A	A	B	B	H	B	H	B	A	H	B	H	H	A	A	A	A	H	B	A	H	H	H	B	H	A	A	H	A	B	H	A
Chr10-9181939		B	A	H	H	A	A	H	B	A	A	A	H	H	H	H	B	A	A	B	B	H	B	H	B	A	H	B	A	H	A	A	A	A	H	B	A	H	H	H	B	H	A	A	H	A	B	H	A
Chr10-9513611		B	A	H	H	A	A	H	B	A	A	A	H	U	H	H	B	A	A	B	B	H	B	H	B	A	H	B	A	H	A	A	A	A	H	B	A	H	H	H	B	H	A	A	H	A	B	H	H
Chr10-9613857		B	A	H	H	A	A	H	B	A	A	A	H	H	H	H	B	A	A	B	B	H	B	H	B	A	H	B	A	H	A	A	A	A	H	B	A	H	H	H	B	H	A	A	H	A	B	H	H
Chr10-9953331		B	A	H	B	A	A	H	B	A	A	A	H	H	H	H	B	A	A	B	B	A	B	H	B	A	H	B	A	H	A	A	A	A	H	B	A	H	H	H	B	H	A	A	H	H	B	H	B
Chr10-10072352		B	A	H	B	A	A	H	B	A	A	A	H	H	H	H	B	A	A	B	B	A	B	H	B	A	H	B	A	H	A	A	A	A	H	B	A	H	H	H	B	H	A	A	U	H	B	H	B
Chr10-10561836		B	A	H	B	A	A	H	H	H	A	A	H	H	H	H	B	A	A	B	B	A	B	H	B	A	H	B	A	H	A	A	A	A	H	B	A	H	H	H	B	H	A	A	A	H	H	H	B
Chr10-11383733		B	A	A	B	A	A	H	H	H	A	A	H	H	H	H	B	A	A	B	B	A	B	H	B	A	H	B	A	H	A	A	A	A	H	B	A	H	H	H	H	H	A	A	A	H	H	H	B
Chr10-11531029		B	A	A	B	A	A	H	H	H	A	A	H	H	H	H	B	A	A	B	B	A	B	H	B	A	H	B	A	H	A	A	A	A	H	B	A	H	H	H	H	H	A	A	A	H	H	H	B
Chr10-12058396		B	A	A	B	A	A	H	H	H	A	A	H	H	H	H	B	A	A	B	B	A	B	H	B	A	H	B	A	H	A	A	A	A	H	B	A	H	H	B	H	H	A	A	A	H	B	H	B
Chr10-12431706		B	A	A	B	A	A	H	H	H	A	A	H	H	H	H	B	A	A	B	B	A	B	H	B	A	H	B	A	H	A	A	A	A	H	B	A	H	H	B	H	A	A	A	A	H	B	H	B
Chr10-13252086		B	A	A	B	A	A	H	H	H	A	A	H	H	H	H	B	A	A	B	H	A	B	H	B	A	H	B	A	H	A	A	A	A	H	B	A	H	H	B	H	A	A	A	H	H	B	H	B
Chr10-13412312		B	A	A	B	A	A	H	H	H	A	A	H	H	H	H	B	A	A	B	H	A	B	H	B	A	H	B	A	H	A	A	A	A	H	B	H	H	H	B	H	A	A	A	H	H	B	H	B
Chr10-14009818		B	A	A	B	A	A	H	H	H	A	A	H	H	H	H	B	A	A	B	H	A	B	H	B	A	H	H	A	H	A	A	A	A	H	B	H	H	H	B	H	A	A	A	H	H	B	H	B
Chr10-14235022		B	A	A	B	A	A	H	H	H	A	A	H	H	H	H	B	A	A	B	H	A	B	H	B	A	H	H	H	H	A	A	A	A	H	B	H	H	H	B	H	A	A	A	H	H	B	H	B
Chr10-14553585		B	A	A	B	A	A	H	H	H	A	A	H	H	H	H	B	A	A	B	H	A	B	H	B	A	H	H	H	H	A	A	A	A	H	B	H	H	H	B	H	A	A	A	H	H	B	H	B
Chr10-16339298		B	A	A	B	A	A	H	H	H	A	A	H	H	H	H	B	A	A	B	H	A	B	H	B	A	H	H	H	H	A	A	A	A	H	B	H	H	H	B	H	A	A	A	H	H	B	H	B
Chr10-18898398		B	A	A	B	A	A	H	H	H	A	A	H	H	H	H	B	A	A	B	H	H	B	H	B	A	H	H	H	H	A	H	A	A	H	B	H	H	H	B	H	A	A	A	H	H	B	H	B
Chr10-22467854		B	A	A	B	A	A	H	H	H	A	A	H	H	H	H	B	A	A	B	H	H	B	H	B	A	H	H	H	H	A	H	A	A	H	B	H	H	H	B	H	A	A	A	H	H	B	H	B
Chr10-22997199		B	A	A	B	A	A	H	H	H	A	A	H	H	H	H	B	A	A	B	H	H	B	H	B	A	H	H	H	H	A	H	A	A	H	B	H	H	H	B	H	A	A	A	H	H	B	H	B
Chr10-24165824		B	A	A	B	A	A	H	H	H	A	A	H	H	H	H	B	A	A	B	H	H	B	H	B	A	H	H	H	H	A	H	A	A	A	B	H	H	H	B	H	A	A	A	H	H	B	H	B
Chr10-24930480		B	A	A	B	A	A	H	H	H	A	A	H	H	H	H	B	A	A	B	H	H	B	H	B	A	H	H	H	H	A	H	A	A	A	B	H	H	H	B	H	A	A	A	U	H	B	H	B
Chr11-270115		A	H	A	H	H	H	H	B	A	H	H	B	A	H	B	A	A	B	H	H	B	A	B	H	H	B	H	H	B	B	B	H	B	H	H	A	H	H	H	H	A	B	H	H	H	H	H	H
Chr11-1909413		A	H	A	H	H	H	H	B	A	H	H	B	A	H	B	A	H	H	H	H	B	A	B	H	H	B	H	H	B	B	B	H	B	H	H	A	H	B	H	H	A	B	H	B	H	H	A	H
Chr11-2509556		A	H	A	H	H	H	H	B	A	H	H	B	A	H	B	A	H	H	H	H	B	A	B	H	H	B	H	H	B	B	B	H	B	H	H	A	H	B	H	H	A	H	H	B	H	H	A	H
Chr11-2599928		A	H	A	H	H	H	H	B	A	H	H	B	A	H	B	A	H	H	H	H	B	A	B	H	H	B	H	H	B	B	B	H	B	H	H	A	H	B	H	H	A	H	H	B	H	H	A	H
Chr11-3336493		A	H	A	H	H	H	H	B	A	H	H	B	A	H	B	A	H	H	H	H	B	A	B	H	H	B	H	H	B	B	B	H	B	H	H	A	H	B	H	H	A	H	H	B	H	H	A	H
Chr11-3500125		A	H	A	H	H	H	H	B	A	H	H	B	A	A	B	A	H	H	H	H	B	A	B	H	H	B	H	H	B	B	B	H	B	H	H	A	H	B	H	H	A	H	H	B	H	H	A	H
Chr11-3748207		A	H	A	H	H	H	H	B	H	H	H	B	A	A	B	A	H	H	H	H	B	A	B	H	H	B	H	H	B	B	B	H	B	H	H	A	H	B	H	H	A	H	H	B	H	H	A	H
Chr11-4054603		H	H	A	H	H	H	H	B	H	H	H	B	A	A	B	A	H	H	H	B	B	A	B	H	H	B	H	H	B	B	B	H	B	H	H	A	H	B	H	H	A	H	A	B	H	H	A	A
Chr11-4779315		H	H	A	H	H	H	H	B	H	B	H	B	A	H	B	H	H	H	H	B	B	A	B	H	H	B	H	H	B	B	B	H	H	H	H	A	H	B	H	H	H	H	A	B	H	H	A	A
Chr11-4895694		H	H	A	H	H	H	H	B	H	B	H	B	A	H	B	H	H	H	H	B	B	A	B	H	H	B	H	H	B	B	B	H	H	H	H	A	H	B	H	H	H	H	A	B	H	H	A	A
Chr11-5012279		H	H	A	H	H	H	H	B	H	B	A	B	A	H	B	H	H	H	H	B	B	A	B	H	H	B	H	H	B	B	B	H	H	H	H	A	H	B	H	H	H	H	A	B	H	H	A	A
Chr11-5320006		B	H	A	H	H	H	H	B	H	B	A	B	A	H	B	H	H	H	H	B	B	A	B	H	H	B	H	H	B	B	B	H	H	H	H	A	H	B	H	H	H	H	A	B	H	H	A	A
Chr11-5369217		B	H	A	H	H	H	H	B	H	B	A	B	A	H	B	H	H	H	H	B	B	A	B	H	H	B	H	H	B	B	B	H	H	H	H	H	H	B	H	H	H	H	A	B	H	H	A	A
Chr11-5555601		B	H	A	H	H	H	H	B	H	B	A	B	A	H	B	H	H	H	H	B	B	A	B	H	H	B	H	H	B	B	B	H	H	H	H	H	H	B	H	H	H	H	A	B	H	H	A	A
Chr11-5867016		B	H	A	H	H	H	H	B	H	B	A	B	A	H	B	H	H	H	H	B	B	A	B	H	H	B	H	H	B	B	B	H	H	H	H	H	H	B	H	H	H	H	A	B	H	H	A	A
Chr11-6034570		B	H	A	H	H	H	H	B	H	B	A	B	A	H	B	H	H	H	H	B	B	A	B	H	H	B	H	H	H	B	B	H	H	H	H	H	H	B	H	H	H	H	A	B	H	H	A	A
Chr11-6214745		B	H	A	H	H	H	H	B	H	B	A	B	A	H	H	H	H	H	H	B	B	A	B	H	H	B	H	H	H	B	B	H	H	H	H	H	H	B	H	H	H	H	A	B	H	H	A	A
Chr11-6392345		B	H	A	H	H	H	H	B	H	B	A	B	A	H	H	H	H	A	H	B	B	A	B	H	H	B	H	H	H	B	B	H	H	H	H	H	H	B	H	H	H	H	A	B	H	H	A	A
Chr11-6547920		B	H	A	H	H	H	H	B	H	B	A	B	A	H	A	H	H	A	H	B	B	A	B	H	H	B	H	H	H	B	B	H	H	H	H	H	H	B	H	H	H	H	A	B	H	H	A	A
Chr11-6593436		B	H	A	H	H	H	H	B	H	B	A	B	A	H	A	H	H	A	H	B	B	A	B	H	H	B	H	H	H	B	B	H	H	H	H	H	H	B	H	H	H	H	A	B	H	H	A	A
Chr11-7917661		B	A	A	H	H	H	H	B	H	B	A	B	A	H	A	H	H	A	H	B	B	A	B	H	H	H	B	H	H	B	B	H	H	H	B	H	H	B	H	H	H	H	A	B	H	H	A	A
Chr11-8184016		B	A	A	H	H	H	H	B	H	B	A	B	A	H	A	H	H	A	H	B	B	A	B	H	H	H	B	H	H	B	B	H	H	H	B	H	H	B	H	H	H	H	A	B	H	H	A	A
Chr11-8291920		B	A	A	H	H	H	H	B	H	B	A	B	A	H	A	H	H	A	H	B	B	A	B	H	H	H	B	H	H	B	B	H	H	H	B	H	H	B	H	H	H	H	A	B	A	H	A	A
Chr11-8696249		B	A	A	A	H	H	H	B	H	B	A	B	A	H	A	H	H	A	H	B	B	A	B	H	H	H	B	H	A	B	B	H	H	H	B	H	H	B	H	H	H	H	A	B	A	H	A	A
Chr11-8789694		B	A	A	A	H	H	H	B	H	B	A	B	A	H	A	H	H	A	H	B	B	A	B	H	H	H	B	H	A	B	B	H	H	H	B	H	H	B	H	H	H	H	A	B	A	H	A	A
Chr11-9073983		B	A	A	A	H	H	H	B	H	B	A	B	A	H	A	H	H	A	H	B	B	A	B	H	H	H	B	H	A	B	B	H	H	H	B	H	H	B	H	H	H	H	A	B	A	H	A	A
Chr11-9393922		B	A	A	A	H	H	H	H	B	B	A	B	A	H	A	H	H	A	H	B	B	A	H	H	H	H	B	H	A	B	B	H	H	H	B	H	H	B	H	H	H	H	A	B	A	H	A	A
Chr11-9607064		B	A	A	A	H	H	H	H	B	B	A	B	A	H	A	H	H	A	H	B	B	A	H	H	H	H	B	H	A	B	B	H	H	H	B	H	H	B	H	H	H	H	A	H	A	H	A	A
Chr11-10576948		B	A	A	A	H	H	H	H	B	B	A	B	A	H	A	H	H	A	H	B	B	H	H	H	H	H	B	H	A	B	B	H	H	A	B	H	H	B	H	A	H	H	A	H	A	H	A	A
Chr11-10948593		B	A	A	A	H	H	H	H	B	B	A	B	A	H	A	H	A	A	H	B	H	H	H	H	H	H	B	H	A	B	B	H	H	A	B	H	H	B	H	A	H	H	A	H	A	H	A	A
Chr11-11248925		B	A	A	A	H	H	H	H	B	B	A	B	A	H	A	H	A	A	H	B	H	B	H	H	A	H	B	A	A	B	B	H	B	A	B	H	H	B	H	A	H	H	A	H	A	H	A	A
Chr11-11640061		B	A	A	A	H	H	B	H	B	B	A	B	H	H	A	H	A	A	H	B	H	B	H	H	A	H	B	A	A	B	B	H	B	A	B	H	H	B	H	H	H	H	A	H	A	H	A	A
Chr11-11801965		B	A	H	A	H	H	B	H	B	B	A	B	H	H	A	H	A	A	H	B	H	B	H	H	A	H	B	A	A	B	B	H	B	A	B	H	H	B	H	H	H	H	A	H	A	H	A	A
Chr11-12177143		B	A	B	A	H	H	B	H	B	B	A	H	H	H	A	H	A	A	H	B	H	B	H	H	A	H	B	A	A	B	B	H	B	A	B	H	H	B	H	H	H	H	A	H	A	H	A	H
Chr11-12710653		B	A	B	A	H	H	B	H	B	B	A	H	H	H	A	H	A	A	H	B	H	B	H	H	A	H	B	A	A	B	B	H	B	A	B	H	H	B	H	H	H	H	A	H	A	H	A	H
Chr11-12903818		B	A	B	A	H	H	B	H	B	B	A	H	H	H	A	H	A	A	H	B	H	B	H	H	A	H	B	A	A	B	B	H	B	A	B	H	H	B	H	H	H	H	A	H	A	H	A	H
Chr11-12976566		B	A	B	A	H	H	B	H	B	B	A	H	H	H	A	H	A	A	H	B	H	B	H	H	A	H	B	A	A	B	B	H	B	A	B	H	H	B	H	H	H	H	A	H	A	H	A	H
Chr11-13229494		B	A	B	A	H	H	B	H	B	B	A	H	H	H	A	H	A	A	H	B	H	B	H	H	A	H	B	A	A	B	B	H	B	A	B	H	H	B	H	H	H	H	A	H	A	H	A	H
Chr11-13896446		B	A	B	A	H	H	B	H	B	B	A	H	H	H	A	H	A	A	H	B	H	B	H	H	A	H	B	A	A	B	B	H	B	A	B	H	H	B	H	H	H	H	A	H	A	H	A	H
Chr11-14846149		B	A	B	H	H	H	B	H	B	B	A	H	H	H	A	H	A	A	H	B	H	B	H	H	A	H	B	A	A	B	B	H	B	A	B	H	H	B	H	H	B	H	A	H	A	H	A	H
Chr11-15183829		B	A	B	H	H	H	B	H	B	B	A	H	H	H	A	H	A	A	H	B	H	B	H	H	A	H	B	A	A	B	B	H	B	A	B	H	H	B	H	H	B	H	A	H	A	H	A	H
Chr11-15392780		B	A	B	H	H	H	B	H	B	B	A	H	H	H	A	H	A	A	H	B	H	B	H	H	A	H	B	A	A	B	B	H	B	A	B	H	H	B	H	H	B	H	A	H	A	H	A	H
Chr11-15693418		B	A	B	H	H	A	B	H	B	B	A	H	H	H	A	H	A	A	H	B	H	B	H	H	A	H	B	A	A	B	B	H	B	A	B	H	H	B	H	H	B	H	A	H	A	H	A	H
Chr11-16742275		B	A	B	H	H	A	B	H	B	B	A	H	H	H	A	H	A	A	H	H	H	B	H	H	A	H	B	A	A	B	B	H	B	A	B	H	H	B	H	H	B	H	A	H	A	H	A	H
Chr11-19080420		B	A	B	H	H	A	B	H	B	B	H	H	H	H	A	H	A	A	H	H	H	B	H	H	A	H	B	A	A	B	B	H	B	A	B	H	H	B	H	H	B	H	A	H	A	H	A	H
Chr11-19353301		B	A	B	H	H	A	B	H	B	B	H	H	H	H	A	H	A	A	H	H	H	B	H	H	A	H	B	A	A	B	B	H	B	A	B	H	H	B	H	H	B	H	A	H	A	H	A	H
Chr11-20976783		B	A	B	H	H	A	B	H	B	B	H	H	H	H	A	H	A	A	H	H	H	B	H	H	A	H	B	A	A	B	B	H	B	A	B	H	H	B	H	H	B	H	A	H	A	H	A	H
Chr11-21407756		B	A	B	H	H	A	B	H	B	B	H	H	H	H	A	H	A	A	H	H	H	B	H	H	A	H	B	A	A	B	B	H	B	A	B	H	H	B	H	H	B	H	A	H	A	H	A	H
Chr11-21968637		B	A	B	H	H	A	B	H	B	B	H	H	H	H	A	H	A	A	H	H	H	B	H	H	A	H	B	A	A	B	B	H	B	A	B	H	H	B	H	H	B	H	A	H	A	H	A	H
Chr11-24479546		B	A	B	H	H	A	B	H	B	B	H	H	H	H	A	H	A	A	H	H	H	B	H	A	A	H	B	A	A	B	B	H	B	A	B	H	H	B	H	H	B	H	A	H	A	H	A	H
Chr11-25971555		B	A	B	H	H	A	B	H	B	B	H	H	H	H	A	H	A	A	H	A	H	B	H	A	A	H	B	A	A	B	B	H	B	A	B	H	H	B	H	H	B	H	A	H	A	H	A	H
Chr11-26549825		B	A	B	H	H	A	B	H	B	B	H	H	H	H	A	H	A	A	H	A	H	B	H	A	A	H	B	A	A	B	B	H	B	A	B	H	H	B	H	H	B	H	H	H	A	H	A	H
Chr11-27358166		B	A	B	H	H	A	B	H	B	B	H	H	H	H	A	H	A	A	H	A	H	B	H	A	A	H	B	A	A	H	B	H	B	A	B	H	H	B	H	H	B	H	H	H	A	H	A	H
Chr11-27800000		B	A	B	H	H	A	B	H	B	B	H	H	H	H	A	H	A	A	H	A	H	B	H	A	A	H	B	A	A	H	B	H	B	A	B	H	H	B	H	H	B	H	H	H	A	H	A	H
Chr11-28546314		B	A	B	H	H	A	B	H	B	B	H	H	H	H	A	H	A	A	H	A	H	B	H	A	A	H	B	A	A	H	B	H	B	A	B	H	H	B	H	H	B	H	H	H	A	H	A	H
Chr11-29006593		B	A	B	H	H	A	B	H	B	B	H	H	H	H	A	H	A	A	H	A	H	B	H	A	A	H	B	A	A	H	B	H	B	A	B	H	H	B	H	H	B	H	H	H	A	H	A	H
Chr11-29396749		B	A	B	H	H	A	B	H	B	B	H	H	H	H	A	H	A	A	H	A	H	B	H	A	A	H	B	A	A	H	B	H	B	A	B	H	H	B	H	H	B	H	H	H	A	H	A	H
Chr11-29792025		B	A	B	H	H	A	B	H	B	B	H	H	H	H	A	H	A	A	H	A	H	B	H	A	A	H	B	A	A	H	B	H	B	A	B	H	H	B	H	H	B	H	H	H	A	H	A	H
Chr11-30183318		B	A	B	H	H	A	B	H	B	B	H	H	H	H	A	H	A	A	H	A	H	B	H	A	A	H	B	H	A	H	B	H	B	A	B	H	H	B	H	H	B	H	H	H	A	H	A	H
Chr11-30357339		B	A	B	H	H	A	B	H	B	B	U	H	H	H	A	H	A	A	H	A	H	H	H	A	A	H	B	H	A	H	B	H	B	A	B	H	H	B	H	H	B	H	H	H	A	H	A	H
Chr11-31224307		B	A	B	H	H	A	B	H	B	B	H	H	H	H	A	H	A	A	H	A	H	H	H	A	A	H	B	H	A	H	B	H	B	A	B	H	H	B	H	H	B	U	H	H	A	H	A	H
Chr11-32641925		B	A	B	H	H	A	B	H	B	B	H	H	H	H	A	H	A	A	H	H	H	H	H	A	A	H	B	H	A	H	B	H	B	A	B	H	H	H	H	H	B	H	H	H	A	H	A	H
Chr11-33110642		B	A	B	H	H	A	B	H	B	B	H	H	H	H	A	H	A	A	H	H	H	H	H	A	A	H	B	H	A	H	B	H	B	A	B	H	H	H	H	H	H	H	H	H	A	H	A	H
Chr11-33227327		B	A	B	H	H	A	B	H	B	B	H	H	H	H	A	H	A	A	H	H	H	H	H	A	A	H	B	H	A	H	B	H	B	A	B	H	H	H	H	H	H	H	H	H	A	H	A	H
Chr11-33589315		B	A	B	H	H	A	B	H	B	B	H	H	H	H	A	H	A	A	H	H	H	H	H	A	A	H	B	H	A	H	B	H	B	A	B	H	H	H	H	H	H	H	H	H	A	H	A	H
Chr11-34031077		B	A	B	H	H	A	B	A	B	B	H	H	H	H	A	H	A	A	H	H	H	H	A	A	A	H	B	B	A	H	B	H	B	A	B	H	H	H	H	H	H	H	H	H	A	H	A	H
Chr11-34578937		B	A	B	H	H	A	B	A	B	B	H	A	H	H	A	H	A	A	H	H	H	H	A	A	A	H	B	B	A	H	B	H	B	A	B	H	H	H	H	H	H	H	H	H	A	H	A	H
Chr11-34828706		B	A	B	H	H	A	B	A	B	B	H	A	H	H	A	H	A	A	H	H	H	H	A	A	A	H	B	B	A	H	B	H	B	A	B	H	H	H	H	H	H	H	H	H	A	H	A	H
Chr11-34879338		B	A	B	H	H	A	B	A	B	B	H	A	H	H	A	H	A	A	H	H	H	H	A	A	A	H	B	B	A	H	B	H	B	A	B	H	H	H	H	H	H	H	H	H	A	H	A	H
Chr11-34956319		B	A	B	H	H	A	B	A	B	B	H	A	H	H	A	H	A	A	H	H	H	H	A	A	A	H	B	B	A	H	B	H	B	A	B	H	H	H	H	H	H	H	H	H	A	H	A	H
Chr11-36531638		B	A	B	H	H	A	B	A	B	B	H	A	H	H	A	H	A	A	H	H	H	H	A	A	A	H	B	B	A	H	B	H	B	A	B	H	H	H	H	H	H	H	H	H	A	H	A	H
Chr11-37021607		B	A	B	H	H	A	B	A	B	B	H	A	H	H	A	H	A	H	H	H	H	H	A	A	A	H	B	B	A	H	B	H	B	A	B	H	H	H	H	H	H	H	H	H	A	H	A	H
Chr11-37313704		B	A	B	H	H	A	B	A	B	B	H	A	H	H	A	H	A	H	H	H	H	H	A	A	A	H	B	B	A	H	B	H	B	A	B	H	H	H	H	H	H	H	H	H	A	H	A	H
Chr11-37682564		B	A	B	H	H	A	B	A	B	B	H	A	H	H	A	H	A	H	H	H	H	H	A	A	A	H	B	B	A	H	B	H	B	A	B	H	H	H	H	H	H	H	H	H	A	H	A	H
Chr11-38410125		B	A	B	H	H	A	B	A	B	B	H	A	H	H	A	H	A	H	H	H	H	H	A	A	A	H	B	B	A	H	B	H	B	A	B	H	H	H	H	H	H	H	H	H	A	H	A	H
Chr11-38539661		B	A	B	H	H	A	B	A	B	B	H	A	H	H	A	H	A	H	H	H	H	H	A	A	A	H	B	B	A	H	B	H	B	A	B	H	H	H	H	H	H	H	H	H	A	H	A	H
Chr11-38737813		B	A	B	H	H	A	B	A	B	B	H	A	H	H	A	H	A	H	H	H	H	H	A	A	A	H	B	B	A	H	B	H	B	A	B	H	H	H	H	H	H	H	H	H	A	H	H	H
Chr11-39163391		B	A	B	H	H	A	B	A	B	B	H	A	H	H	A	H	A	H	A	H	H	H	A	A	A	H	A	B	A	H	B	H	B	A	B	H	H	H	H	H	H	H	H	H	A	H	H	H
Chr11-39392653		B	A	B	H	B	A	B	A	B	B	H	A	H	H	A	H	A	H	A	H	H	H	A	A	A	H	A	B	A	H	B	H	B	A	B	H	H	H	H	H	H	H	H	H	A	H	H	H
Chr11-40233061		B	A	B	H	B	A	H	A	B	B	H	A	H	H	A	H	A	H	A	H	H	H	A	A	A	H	A	B	A	H	B	H	B	A	B	H	H	H	H	H	H	H	H	A	A	H	H	H
Chr11-40882244		B	B	B	H	B	A	H	A	B	B	H	A	H	H	A	H	A	H	A	H	H	H	A	A	A	H	A	B	A	A	B	H	B	A	B	H	H	H	H	H	H	H	H	A	A	H	H	H
Chr11-41025839		B	B	B	H	B	A	H	A	B	B	H	A	H	H	A	H	A	H	A	H	H	H	A	A	A	H	A	B	A	A	B	H	B	A	B	H	H	H	H	H	H	H	H	A	A	H	H	H
Chr11-41138653		B	B	B	H	B	A	H	A	B	B	H	A	H	H	A	H	A	H	A	H	H	H	A	A	A	H	A	B	A	A	B	H	B	A	B	H	H	H	H	H	H	H	H	A	A	H	H	H
Chr11-41236686		B	B	B	H	B	A	H	A	B	B	A	A	H	H	A	H	A	H	A	H	H	H	A	A	A	H	A	B	A	A	B	H	H	A	B	H	H	H	H	H	H	H	H	A	A	A	H	H
Chr11-41250922		B	B	B	H	B	A	H	A	B	B	A	A	H	H	A	H	A	H	A	H	H	H	A	A	A	H	A	B	A	A	B	H	H	A	B	H	H	H	H	H	H	H	H	A	A	A	H	H
Chr11-41297444		B	B	B	H	B	A	H	A	B	B	A	A	H	H	A	H	A	H	A	H	H	H	A	A	A	H	A	B	H	A	B	H	H	A	B	H	H	H	H	H	H	H	H	A	A	A	H	H
Chr11-41338497		B	B	B	H	B	A	H	A	B	B	A	A	H	H	A	H	A	H	A	H	H	H	A	A	A	H	A	B	H	A	B	H	H	A	B	H	H	H	H	H	H	H	H	A	A	A	H	H
Chr11-41414123		B	B	B	H	B	A	H	A	B	B	A	A	H	H	A	H	A	H	A	H	H	H	A	A	A	H	A	B	H	A	B	H	H	A	B	H	H	H	H	H	H	H	H	A	A	A	H	H
Chr11-41708668		B	B	B	H	B	A	H	A	B	B	A	A	H	H	A	H	A	H	A	H	H	H	A	A	A	H	A	B	H	A	B	H	H	A	B	H	H	H	H	H	H	H	H	A	A	A	H	H
Chr11-42184524		B	B	B	H	B	A	H	A	B	H	A	A	H	H	A	H	A	H	A	H	H	H	A	H	H	H	A	B	H	A	B	A	H	A	B	H	H	H	B	H	H	H	H	A	A	A	H	H
Chr11-42696808		B	B	B	H	B	A	H	A	B	H	A	A	H	H	A	H	A	H	A	H	H	H	A	H	H	H	A	B	H	A	B	A	H	A	B	H	H	H	B	H	H	H	H	A	A	A	H	H
Chr11-42884114		B	B	B	H	B	A	H	A	B	H	A	A	H	H	A	H	A	H	A	H	H	H	A	H	H	H	A	B	H	A	B	A	H	A	B	H	H	H	B	H	H	H	H	A	A	A	H	H
Chr11-44137217		B	B	B	H	B	A	A	A	B	H	A	H	H	H	H	H	A	H	A	B	H	H	A	H	H	B	A	B	H	A	B	A	H	A	B	A	H	H	B	H	H	H	H	A	A	A	H	H
Chr11-45024365		B	B	B	B	B	A	A	A	B	H	A	H	H	H	H	H	A	H	A	B	B	H	H	H	H	B	A	B	H	A	B	A	H	H	B	A	H	H	B	H	H	H	B	A	H	A	H	H
Chr11-45231291		B	B	B	B	B	A	A	A	H	H	A	H	H	H	H	H	A	H	A	B	B	H	H	H	H	B	A	B	H	A	B	A	H	H	B	A	H	H	B	H	H	H	B	A	H	A	H	H
Chr11-45886688		B	B	B	B	B	H	A	A	H	H	A	B	H	H	H	H	A	H	A	B	B	H	H	H	H	B	A	B	B	A	B	A	H	H	B	A	H	H	B	H	A	H	B	A	H	A	H	H
Chr11-46293865		B	B	B	B	B	H	A	A	H	H	A	B	H	H	H	H	A	H	A	B	B	H	H	H	H	B	A	B	B	A	B	A	H	H	B	A	H	H	B	H	A	B	B	A	H	A	H	H
Chr11-46823562		B	B	B	B	B	H	A	A	H	H	A	B	H	H	B	H	A	H	A	B	B	H	H	H	H	B	A	B	B	A	B	A	H	H	B	A	H	H	B	H	A	B	B	A	H	A	H	H
Chr11-46971762		B	B	B	B	B	H	A	A	H	H	A	B	H	H	B	H	A	H	A	B	B	H	H	H	H	B	A	B	B	A	B	A	H	H	B	A	H	H	B	H	A	B	B	A	H	A	H	H
Chr11-47074877		B	B	B	B	B	H	A	A	H	H	A	B	H	H	B	H	A	H	A	B	B	H	H	H	H	B	A	B	B	A	B	A	H	H	B	A	H	H	B	H	A	B	B	A	H	A	H	H
Chr11-47341976		B	B	B	B	B	H	A	A	H	H	A	B	H	H	B	H	A	H	A	B	B	H	H	H	H	B	A	B	B	A	B	A	H	H	B	A	H	H	B	H	A	B	B	A	H	A	H	H
Chr11-47594501		B	B	B	B	B	H	A	A	H	H	A	B	H	H	B	H	A	H	A	B	B	H	H	H	H	B	A	B	B	A	B	A	H	H	H	A	H	H	B	H	A	B	B	A	H	A	H	H
Chr11-47688187		B	B	B	B	B	H	A	A	H	H	A	B	H	H	B	H	A	H	A	B	B	H	H	H	H	B	A	B	B	A	B	A	H	H	H	A	H	H	B	H	A	B	B	A	H	A	H	H
Chr11-48598951		B	B	B	B	B	H	A	A	H	H	A	B	H	H	B	H	A	H	A	B	B	B	H	H	H	B	A	H	B	A	B	A	H	H	H	A	H	H	B	B	A	B	B	A	H	A	H	H
Chr11-49438135		B	B	B	B	B	H	A	A	H	H	A	B	H	H	B	H	A	H	A	B	B	B	H	H	H	B	A	H	B	A	B	A	H	H	H	A	H	H	B	B	A	B	B	A	H	A	H	H
Chr11-49491612		B	B	B	B	B	H	A	A	H	H	A	B	H	H	B	H	A	H	A	B	B	B	H	H	H	B	A	H	B	A	B	A	H	H	H	A	H	H	B	B	A	B	B	A	H	A	H	H
Chr11-49624322		B	B	B	B	B	H	A	A	H	H	A	B	H	H	B	H	A	H	A	B	B	B	H	H	H	B	A	H	B	A	B	A	H	H	H	A	H	H	B	B	A	B	B	A	U	A	H	H
Chr12-391296		B	B	B	H	H	H	H	B	H	B	H	H	H	H	H	A	B	H	H	H	B	A	A	H	A	B	A	A	H	H	H	B	A	B	A	A	A	A	H	H	A	B	B	H	H	A	H	H
Chr12-459705		B	B	B	H	H	H	H	B	H	B	H	H	H	H	H	A	B	H	H	H	B	A	A	H	A	B	A	A	H	H	H	B	A	B	A	A	A	A	H	H	A	B	B	H	H	A	A	H
Chr12-2247694		B	B	B	H	H	H	H	B	H	B	H	H	H	H	H	A	B	B	B	H	B	A	H	H	A	B	A	A	H	H	H	B	A	B	H	A	H	A	H	H	A	B	B	H	H	A	A	H
Chr12-2614559		B	B	B	H	H	H	H	B	H	B	H	H	H	H	H	A	B	B	B	H	B	A	H	H	A	B	A	A	H	H	H	B	A	B	H	A	H	A	H	H	A	B	B	H	H	A	A	H
Chr12-3720349		B	B	B	H	H	H	H	H	H	H	H	H	H	A	B	A	B	B	B	H	B	A	H	B	A	B	A	A	H	A	H	B	A	B	H	A	B	A	H	H	A	B	B	H	B	A	A	H
Chr12-3893159		B	B	B	H	H	H	H	H	H	H	H	H	H	A	B	A	B	B	B	H	B	A	H	B	A	B	A	A	H	A	H	B	A	B	H	A	B	A	H	H	A	B	B	H	B	A	A	H
Chr12-4073934		B	B	B	H	H	H	H	H	H	H	H	H	H	A	B	A	B	B	B	H	B	A	H	B	A	B	A	A	H	A	H	B	A	B	H	A	B	A	H	H	A	B	B	H	B	A	A	H
Chr12-4119214		B	B	B	H	H	H	H	H	H	H	H	H	A	A	B	A	B	B	B	H	B	A	H	B	A	B	A	A	H	A	H	B	A	B	H	A	B	A	H	H	A	B	H	H	B	A	A	H
Chr12-4759803		B	B	B	H	H	H	H	H	H	H	H	H	A	A	B	A	B	B	H	H	B	A	H	B	A	H	A	A	H	A	H	B	A	B	H	A	B	H	H	H	A	B	A	H	B	A	A	H
Chr12-5039765		H	B	B	H	H	H	H	H	H	H	H	H	A	A	B	A	B	B	H	H	B	A	H	B	A	H	A	A	H	A	H	B	A	B	H	A	B	B	H	H	A	B	A	H	B	A	A	H
Chr12-5865160		H	B	B	H	H	H	H	H	H	H	H	H	A	A	H	A	B	B	H	H	B	A	H	B	A	H	A	A	H	H	H	B	A	B	H	A	B	B	H	A	A	B	A	H	B	A	A	H
Chr12-6070792		H	B	B	H	H	H	H	H	H	H	H	H	A	A	H	A	B	B	H	H	B	A	H	B	A	H	A	A	H	H	H	B	A	B	H	A	B	B	B	A	A	B	A	H	B	A	A	H
Chr12-6261942		H	B	B	H	H	H	H	H	H	H	H	H	A	A	H	A	B	B	H	H	B	A	H	B	A	H	A	A	H	H	H	B	A	B	H	A	B	B	B	A	A	H	A	H	B	A	A	H
Chr12-6711191		H	B	B	H	H	H	H	H	H	H	H	H	A	A	H	A	B	B	H	H	B	A	H	B	A	H	A	A	H	H	H	B	A	B	H	A	B	B	B	A	A	H	A	H	B	A	A	H
Chr12-7098624		H	B	B	H	H	H	H	H	B	H	H	H	A	A	H	A	B	B	H	H	B	A	H	B	A	H	A	A	H	H	H	B	A	B	H	A	B	B	B	A	A	H	A	H	B	A	A	H
Chr12-7749215		H	B	B	H	H	H	H	H	B	H	H	H	A	A	H	A	B	B	H	H	B	A	H	B	A	H	A	A	B	H	H	B	A	B	B	H	B	B	B	A	A	H	A	H	B	A	A	H
Chr12-8302787		H	B	B	H	H	H	B	H	B	H	H	H	A	A	H	A	B	B	H	H	B	A	H	B	A	H	A	A	B	H	H	B	A	B	B	H	B	B	B	A	A	H	A	H	B	A	A	H
Chr12-8549316		H	B	B	H	H	H	B	H	B	H	H	H	A	A	H	A	B	B	H	H	B	A	H	B	A	H	A	A	B	H	H	B	A	B	B	H	B	B	B	A	A	H	A	H	B	A	A	H
Chr12-8792172		H	B	B	H	H	H	B	H	B	H	H	B	A	A	H	A	B	B	H	H	B	A	H	B	H	H	A	A	B	H	B	B	A	B	B	H	B	B	B	A	A	H	A	H	B	A	A	H
Chr12-9754457		H	B	B	H	H	H	B	H	B	H	H	B	A	A	H	H	B	B	H	H	B	A	H	B	H	H	A	A	B	H	B	B	H	B	B	H	B	B	B	A	A	H	A	H	H	A	A	H
Chr12-10759127		A	B	B	H	H	H	B	H	B	H	H	B	A	A	H	H	B	B	H	H	B	A	H	B	H	H	A	A	B	H	B	B	H	B	B	H	B	B	B	A	A	U	A	H	H	H	A	H
Chr12-11128127		A	B	H	H	H	H	B	H	B	H	H	B	A	A	H	H	B	B	H	H	B	A	H	B	H	H	A	A	B	H	B	B	H	B	B	H	B	B	B	A	A	A	A	H	H	H	A	H
Chr12-12002327		A	B	H	H	H	H	B	H	B	H	H	B	A	A	H	H	B	B	H	H	B	A	H	B	H	H	A	A	B	H	B	B	H	B	B	H	B	B	B	A	A	A	A	H	H	B	A	B
Chr12-12800106		A	B	H	H	H	H	B	H	B	H	H	B	A	A	H	B	B	B	H	H	B	A	H	B	H	H	A	A	B	H	B	H	H	H	B	H	B	B	B	A	A	A	A	H	H	B	A	B
Chr12-14367685		A	B	H	H	A	H	B	H	H	H	H	B	A	A	H	B	B	B	H	H	B	H	H	B	H	H	A	A	B	H	B	H	H	H	B	H	B	H	B	A	A	A	A	H	H	B	H	H
Chr12-14912818		A	B	H	H	A	H	B	H	H	H	H	B	A	A	H	B	B	B	H	H	B	U	H	B	H	H	A	A	B	H	B	H	H	A	B	H	B	H	B	A	A	A	A	H	H	B	H	H
Chr12-15182096		A	B	H	H	A	H	B	H	H	H	H	B	A	A	H	B	B	B	H	H	B	H	H	B	H	H	A	A	B	H	B	H	H	A	B	H	B	H	B	A	H	A	A	H	H	B	H	H
Chr12-15714725		A	B	H	H	A	H	B	H	H	H	H	B	A	A	H	B	B	B	H	H	B	H	H	B	B	H	A	A	B	H	B	H	H	A	B	H	B	H	B	A	H	A	A	H	H	B	H	H
Chr12-16049915		A	B	H	H	A	H	B	H	H	H	H	B	A	A	H	B	B	B	H	H	B	H	H	B	B	A	A	A	B	H	B	H	H	A	B	H	B	H	B	A	H	A	A	H	H	B	H	H
Chr12-17108876		A	B	H	H	A	H	B	H	H	H	B	B	A	A	H	B	B	B	H	H	B	H	H	B	B	A	A	A	B	H	B	H	H	A	B	H	B	H	B	A	H	A	A	H	H	B	H	H
Chr12-18641969		A	B	H	H	A	H	B	H	H	H	B	B	A	A	H	B	B	B	H	H	H	H	H	B	B	A	A	A	B	H	B	H	H	A	B	H	B	H	B	A	H	A	A	H	H	B	H	H
Chr12-20567627		A	B	H	H	A	H	B	H	H	H	B	B	A	A	H	B	B	B	H	H	H	H	H	B	B	A	A	A	B	H	B	H	H	A	B	H	B	H	B	A	H	A	A	H	H	B	H	H
Chr12-24468998		A	B	H	H	A	H	B	H	H	H	B	B	A	A	H	B	B	B	H	H	H	H	H	B	B	A	A	A	B	H	B	H	H	A	B	H	B	H	B	A	H	A	A	H	H	B	H	H
Chr12-27309472		A	B	H	H	A	H	B	H	H	H	B	B	A	A	H	B	B	B	H	H	H	H	H	B	B	A	H	A	B	H	B	H	H	A	B	H	B	H	B	A	H	A	A	H	H	B	H	H
Chr12-28144055		A	B	H	H	A	H	B	H	H	H	B	B	A	A	H	B	B	B	H	H	H	H	H	B	B	A	H	A	B	H	B	H	H	A	B	H	B	H	B	A	H	A	A	H	H	B	H	H
Chr12-29485062		A	B	H	H	A	H	B	H	H	H	B	B	A	A	H	B	B	B	H	H	H	H	H	B	B	A	H	A	B	H	B	H	H	A	B	H	B	H	B	A	H	A	A	H	H	B	H	H
Chr12-30705873		A	B	H	H	A	H	B	H	H	H	B	B	A	A	H	B	B	B	H	H	H	H	H	B	B	A	H	A	B	H	B	H	H	A	B	H	B	H	B	A	H	A	A	H	H	B	H	H
Chr12-31942187		A	B	H	H	A	H	B	H	H	H	B	B	A	A	H	B	B	B	H	H	H	H	H	B	B	A	H	A	B	H	B	H	H	A	B	H	B	H	B	A	H	A	A	H	H	B	H	H
Chr12-32677177		A	B	H	H	A	H	B	H	H	H	B	B	A	A	H	B	B	B	H	H	H	H	H	B	B	A	A	A	B	H	B	H	H	A	B	H	B	H	B	A	H	A	A	H	H	B	H	H
Chr12-32990629		A	B	H	H	A	H	B	H	H	H	B	B	A	A	H	B	B	B	H	H	H	H	H	B	B	A	A	A	B	H	B	H	H	A	B	H	B	H	B	A	H	A	A	H	H	B	H	H
Chr13-674307		B	B	B	H	B	B	B	H	H	H	A	H	A	H	A	H	H	A	H	H	H	H	A	A	A	H	B	H	A	A	H	A	H	A	H	A	H	A	A	A	A	B	H	B	B	H	H	H
Chr13-1512208		B	B	B	H	B	B	B	H	H	H	A	H	A	H	A	H	H	A	H	H	H	H	A	A	A	H	B	A	A	A	H	A	H	A	H	A	H	A	A	A	H	B	H	B	B	H	H	H
Chr13-1519827		B	B	B	H	B	B	B	H	H	H	A	H	A	H	A	H	H	A	H	H	H	H	A	A	A	H	B	A	A	A	H	A	H	A	H	A	H	A	A	A	H	B	H	B	B	H	H	H
Chr13-1720684		B	B	B	H	B	H	B	H	H	H	A	H	A	H	A	H	H	A	H	H	H	H	A	A	A	H	B	A	A	A	H	A	H	A	H	A	H	A	A	A	H	B	H	B	B	H	H	H
Chr13-2034372		B	B	B	H	B	H	B	H	H	B	H	H	A	H	B	H	H	A	H	H	H	A	H	B	A	H	B	B	B	A	H	A	H	A	H	A	H	A	A	A	H	B	H	B	B	H	H	A
Chr13-2263725		B	B	B	B	B	H	B	H	B	B	H	H	A	H	B	H	H	A	H	H	H	B	H	B	A	H	B	B	B	A	H	A	H	B	H	B	H	A	B	A	H	B	B	B	B	H	H	A
Chr13-2627177		B	B	B	B	B	H	B	H	B	B	H	H	A	H	B	H	H	A	H	H	H	B	H	B	A	H	B	B	B	A	H	A	H	B	H	B	H	A	B	A	H	B	B	U	B	H	H	A
Chr13-2663938		B	B	B	B	B	H	B	H	B	B	H	H	A	H	B	H	H	A	H	H	H	B	H	B	A	H	B	B	B	A	H	A	H	B	H	B	H	A	B	A	H	B	B	B	B	H	H	A
Chr13-2719492		B	B	B	B	B	H	B	H	B	B	H	H	A	H	B	H	H	A	H	H	H	B	H	B	A	H	B	B	B	A	H	A	H	B	H	B	H	A	B	A	H	B	B	B	B	H	H	A
Chr13-2813387		B	B	B	B	B	H	B	H	B	B	H	H	A	H	B	H	H	A	H	H	H	B	H	B	H	H	B	B	B	A	H	A	H	B	H	B	H	A	B	A	H	B	B	B	B	H	H	A
Chr13-2905497		B	B	B	B	B	H	B	H	B	B	H	H	A	H	B	H	H	A	H	H	H	B	H	B	H	H	B	B	B	A	H	A	H	B	H	B	H	A	B	A	H	U	B	B	B	H	H	A
Chr13-2917823		B	B	B	B	B	H	B	H	B	B	H	A	A	H	B	H	H	A	H	H	H	B	H	B	H	H	B	B	B	A	H	A	H	B	H	B	H	A	B	A	H	B	B	B	B	H	H	A
Chr13-2928944		B	B	B	B	B	H	B	H	B	B	H	A	A	H	B	H	H	A	H	H	H	B	H	B	H	H	B	B	B	A	H	A	H	B	H	B	A	A	B	A	H	B	B	B	B	H	H	A
Chr13-3046602		B	B	B	H	B	H	B	H	B	B	U	A	A	H	B	H	H	A	H	H	H	B	H	B	H	H	B	B	B	A	H	A	H	A	H	A	H	A	A	A	H	B	H	B	B	H	H	A
Chr13-3263369		B	B	B	H	B	H	B	H	B	B	H	A	A	H	B	H	H	A	H	U	H	B	H	B	H	H	B	B	B	A	H	A	H	A	H	A	H	A	A	A	H	U	H	B	B	H	H	A
Chr13-3451734		H	B	B	H	B	H	B	H	B	B	H	A	A	H	B	H	H	A	H	H	H	B	H	B	H	H	B	B	B	A	H	A	H	A	H	A	H	A	A	A	H	B	H	B	B	H	H	A
Chr13-3560015		H	B	U	H	B	H	B	H	B	B	H	A	A	H	B	H	H	A	H	H	H	B	H	B	H	H	B	B	B	A	H	A	H	A	H	A	H	A	A	A	H	B	H	B	B	H	H	A
Chr13-3590643		H	B	B	H	B	H	B	H	B	B	H	A	A	H	B	H	H	A	H	H	H	B	H	B	H	H	B	B	B	A	H	A	H	A	H	A	H	A	A	A	H	B	H	B	B	H	B	A
Chr13-3857380		A	B	B	H	B	H	B	H	B	B	H	A	A	H	B	H	H	A	H	H	H	B	H	B	H	H	B	B	B	A	H	A	H	A	H	A	H	A	A	A	H	B	H	B	B	H	B	A
Chr13-3964482		A	B	B	H	B	H	B	H	B	B	H	A	A	H	B	H	H	A	H	H	H	B	H	B	H	H	B	B	B	A	H	A	H	A	H	A	H	A	A	A	H	B	H	B	B	H	B	A
Chr13-4062211		A	B	B	H	B	H	B	H	B	B	H	A	A	H	B	H	H	A	A	H	H	B	H	B	H	H	B	B	B	A	H	A	H	A	H	A	H	A	A	A	H	U	H	B	B	H	B	A
FLC13_KASP		A	B	B	H	B	H	B	H	B	B	H	A	A	H	B	H	H	A	A	H	H	B	H	B	H	H	B	B	B	A	H	A	H	A	H	A	H	A	A	A	H	B	H	B	B	H	B	A
Chr13-4293244		A	B	B	H	B	H	B	H	A	H	H	A	A	H	A	H	H	A	A	H	H	A	H	A	H	H	B	H	H	A	H	A	H	A	H	A	H	A	A	A	H	B	H	B	B	H	B	A
Chr13-4524494		A	B	B	H	B	H	B	H	A	H	H	A	A	H	A	H	H	A	A	H	H	A	H	H	H	H	B	H	H	A	H	A	H	A	H	A	H	A	A	A	H	B	H	B	B	H	B	A
Chr13-4765728		A	B	B	H	B	H	B	H	A	H	H	A	A	H	A	H	H	A	A	H	H	A	H	H	H	H	B	H	H	A	H	A	H	A	H	A	H	A	A	A	H	B	H	B	B	H	B	A
Chr13-5048488		A	B	B	H	B	H	B	H	A	H	H	A	A	H	A	H	H	A	A	H	H	A	U	H	H	H	H	H	H	A	H	A	H	A	H	A	H	A	A	A	H	B	B	B	B	H	B	A
Chr13-5077178		A	B	B	H	B	H	B	H	A	H	H	A	A	H	A	H	H	A	A	H	H	A	H	H	H	H	H	H	H	A	H	A	H	A	H	A	H	A	A	A	H	B	B	B	B	H	B	A
Chr13-5194521		A	B	B	H	B	H	B	H	A	H	H	A	A	H	A	H	H	A	A	H	H	A	U	H	H	H	H	H	H	A	H	A	H	A	H	A	H	A	A	A	H	H	B	B	B	H	B	A
Chr13-5715693		A	B	B	H	B	H	B	H	A	H	H	A	A	H	A	H	H	A	A	H	B	A	H	H	H	H	H	H	H	A	H	A	H	A	H	A	H	A	A	A	H	H	B	B	B	B	B	A
Chr13-5875825		A	B	B	H	B	H	B	H	A	H	H	A	A	H	A	H	U	A	A	H	B	A	U	H	H	U	H	H	H	U	H	A	H	A	H	A	H	A	A	A	H	H	B	B	H	B	B	A
Chr13-6438858		A	B	B	H	B	H	B	H	A	H	H	A	A	H	A	H	H	A	A	H	B	A	H	H	H	H	H	H	H	A	H	A	B	A	H	A	H	A	A	H	H	H	B	B	H	B	B	A
Chr13-6607019		A	B	B	H	B	H	B	H	A	H	H	A	A	H	A	H	H	A	A	H	B	A	H	H	H	H	H	H	H	A	H	A	B	A	H	A	H	A	A	H	H	H	B	B	H	B	B	A
Chr13-8915465		A	B	B	H	B	A	B	H	A	B	H	A	H	H	H	H	H	A	H	H	H	A	H	H	H	B	H	H	H	A	H	A	B	A	H	A	B	A	A	H	H	H	H	B	H	B	B	A
Chr13-9126202		A	B	B	H	B	A	B	H	A	B	H	A	H	H	H	H	H	A	H	H	H	A	H	H	H	B	H	H	H	A	H	A	B	A	H	A	B	A	A	H	H	H	H	B	H	B	B	A
Chr13-9800545		A	H	B	H	B	A	B	H	A	B	H	A	H	H	H	H	H	A	H	H	H	A	H	H	H	B	H	H	H	A	H	A	B	A	H	A	B	A	A	H	H	H	H	B	H	B	H	A
Chr13-10222395		A	H	B	H	B	A	B	H	A	B	H	A	H	H	H	H	H	A	H	H	H	A	H	H	H	B	H	H	H	A	H	A	H	A	H	A	B	A	A	H	H	H	H	B	H	B	H	A
Chr13-10394861		A	H	B	H	B	A	B	H	A	B	H	A	H	H	H	H	H	A	H	H	H	A	H	H	H	B	H	H	H	A	H	A	H	A	H	A	B	A	H	H	H	H	H	B	H	B	H	A
Chr13-11125788		A	H	B	H	B	A	H	H	A	B	H	A	H	H	H	B	H	A	H	H	H	A	H	H	H	B	H	H	H	A	H	A	H	B	H	A	B	A	H	H	H	H	H	B	H	B	H	A
Chr13-11386452		A	H	B	H	B	A	H	H	A	B	H	A	H	H	H	B	H	A	H	H	H	A	H	B	H	B	H	H	H	A	H	A	H	B	H	A	B	A	H	H	H	H	H	B	H	B	H	A
Chr13-11944363		H	H	B	H	B	A	H	H	A	H	H	A	H	H	H	B	H	A	B	H	H	A	H	B	H	B	H	H	H	A	H	A	H	B	H	A	B	A	H	H	H	H	H	B	H	B	H	A
Chr13-12155230		H	H	B	H	B	A	H	H	A	H	H	A	H	H	H	B	H	A	B	H	H	A	H	B	H	B	H	H	H	A	H	A	H	B	H	A	B	A	H	H	H	H	H	B	H	B	H	A
Chr13-13004924		H	H	B	H	B	A	H	H	A	H	H	A	H	H	H	B	H	A	B	H	H	A	H	B	H	B	H	H	H	A	H	A	H	B	H	A	B	A	H	H	H	H	H	B	H	B	H	A
Chr13-13119520		H	H	B	H	B	A	H	H	A	H	H	A	H	H	H	B	H	A	B	H	H	A	H	B	H	B	H	H	H	A	H	A	H	B	H	A	B	A	H	H	H	H	H	B	H	B	H	A
Chr13-13805931		H	H	B	H	B	A	H	H	A	H	H	A	H	H	H	B	H	A	B	H	H	A	B	B	H	B	H	H	H	A	H	A	H	B	H	A	B	A	H	H	H	H	H	H	H	B	H	A
Chr13-14533583		H	H	B	H	B	A	H	H	A	H	H	A	H	H	H	B	H	A	B	H	B	A	B	B	H	B	H	H	H	A	H	A	H	B	H	A	B	A	H	H	H	H	H	H	H	B	H	A
Chr13-15879270		H	H	B	H	B	A	H	H	A	H	H	A	H	H	H	B	H	A	B	H	B	A	B	B	H	B	H	H	H	A	H	A	H	B	H	A	H	A	H	H	H	H	H	H	H	B	H	A
Chr13-17472371		H	H	B	H	B	A	H	H	A	H	H	A	H	H	H	B	H	A	B	H	B	A	B	B	H	B	H	H	H	A	H	A	H	B	H	A	H	A	H	H	H	H	H	H	H	B	H	A
Chr13-18663401		H	H	B	H	B	A	H	H	A	H	H	A	H	H	H	B	H	A	B	H	B	A	B	B	H	B	H	H	H	A	H	A	H	B	H	A	H	A	H	H	H	H	H	H	H	B	H	A
Chr13-18828571		H	H	B	H	B	A	H	H	A	H	H	A	H	H	H	B	H	A	B	H	B	A	B	B	H	B	H	H	H	A	H	A	H	B	H	A	H	A	H	H	H	H	H	H	H	B	H	A
Chr13-18938548		H	H	B	H	B	A	H	H	A	H	H	A	H	H	H	B	H	A	B	H	B	A	B	B	H	B	H	H	H	A	H	A	H	B	H	A	H	A	H	H	H	H	H	H	H	B	H	A
Chr13-19947118		H	H	B	H	B	A	H	H	A	H	H	A	H	H	H	B	H	A	B	H	B	A	B	B	H	B	H	H	H	A	H	A	H	B	H	A	H	A	H	H	H	H	H	H	H	B	H	A
Chr13-20201129		H	H	B	H	B	A	H	H	A	H	H	A	H	H	H	B	H	A	B	H	B	A	B	B	H	B	H	H	H	A	H	A	H	B	H	A	H	A	H	H	H	H	H	H	H	B	H	A
Chr13-20455848		H	H	B	H	B	A	H	H	A	H	H	A	H	H	H	B	H	A	B	H	B	A	B	B	H	B	H	H	H	A	H	A	H	B	H	A	H	A	H	H	H	H	H	H	H	B	H	A
Chr13-20665250		H	H	B	H	B	A	H	H	A	H	H	A	H	H	H	B	H	A	B	H	B	A	B	B	H	B	H	H	H	A	H	A	H	B	B	A	H	A	H	H	H	H	H	H	H	B	H	A
Chr13-20970668		H	H	B	H	B	A	H	H	A	H	H	A	H	H	H	B	H	A	B	H	B	A	B	B	H	B	H	H	H	A	H	A	H	B	B	A	H	A	H	H	H	H	H	H	H	B	H	A
Chr13-21100650		H	H	B	H	B	A	H	H	A	H	H	A	H	H	H	B	H	A	B	H	B	A	B	B	H	B	H	H	H	A	H	A	H	B	B	A	H	A	H	H	H	H	H	H	H	B	H	A
Chr13-21189952		H	H	B	H	B	A	H	H	A	H	H	A	H	H	H	B	H	A	B	H	B	A	B	B	H	B	H	H	H	A	H	A	H	B	B	A	H	A	H	H	H	H	H	H	H	B	H	A
Chr13-21536906		H	H	B	H	B	A	H	H	A	H	H	A	H	H	H	B	H	A	B	H	B	A	B	B	H	B	H	H	H	A	H	A	H	B	B	A	H	A	H	H	H	H	H	H	H	B	H	A
Chr13-21838773		H	H	B	H	B	A	H	H	A	H	H	A	H	H	H	B	H	A	B	H	B	A	B	B	H	B	H	H	H	H	H	A	H	B	B	A	H	A	H	H	H	H	H	H	H	B	H	A
Chr13-22475734		B	H	B	H	B	A	H	B	A	H	H	A	H	H	H	B	H	A	B	H	B	A	B	B	H	B	H	H	B	H	H	A	H	B	B	A	H	A	H	H	H	H	H	H	H	B	H	A
Chr13-22740671		B	H	B	H	B	A	H	B	A	H	H	A	H	H	H	B	H	A	B	H	B	A	B	B	H	B	H	H	B	H	H	A	H	B	B	H	H	A	H	H	H	H	A	H	H	B	H	A
Chr13-22876229		B	H	B	H	H	A	H	B	A	H	H	A	B	H	H	B	H	A	B	H	B	A	B	B	H	B	H	H	B	H	H	A	H	B	B	H	H	A	H	H	H	H	A	H	H	B	H	A
Chr13-23421692		B	H	B	H	H	A	H	B	A	H	H	A	B	H	H	B	H	A	B	H	B	A	B	B	H	B	H	H	B	H	H	A	H	B	B	H	H	A	H	H	H	H	A	H	H	B	H	A
Chr13-23770084		B	H	B	H	H	A	H	B	A	H	H	A	B	H	H	B	H	A	B	H	B	A	B	B	H	B	H	H	B	H	H	A	H	B	B	H	H	A	H	H	H	H	A	H	H	B	H	A
Chr13-23833880		B	H	B	H	U	A	H	B	A	H	H	A	B	H	H	B	H	A	B	B	B	A	B	B	H	B	H	H	B	H	H	A	H	B	B	H	H	A	H	H	H	U	A	H	H	B	H	A
Chr14-366450		A	H	H	H	H	H	B	H	B	H	A	B	H	B	A	B	B	A	B	B	B	A	B	B	H	H	A	B	A	H	H	H	B	H	B	H	B	B	H	H	B	A	H	H	H	H	A	H
Chr14-500295		A	A	H	H	H	H	B	H	B	H	A	B	A	B	A	B	B	A	B	H	B	A	B	B	H	H	A	B	A	H	H	H	B	H	B	H	B	B	H	H	B	A	H	H	H	H	A	H
Chr14-2078981		A	A	H	H	H	H	B	H	B	B	A	B	A	B	H	B	H	A	B	H	B	A	B	B	H	H	A	B	A	H	H	H	B	A	B	H	B	B	H	H	B	A	H	H	H	H	A	H
Chr14-2540537		A	A	H	H	H	H	B	H	B	B	A	B	A	B	H	B	H	A	B	H	B	A	B	B	H	H	A	B	A	H	H	H	B	A	B	H	B	B	H	H	B	A	H	H	H	H	A	H
Chr14-2581678		A	A	H	H	H	H	B	H	B	B	A	B	A	B	H	B	H	A	B	H	B	A	B	B	H	H	A	B	A	H	H	H	B	A	B	H	B	B	H	H	B	A	H	H	H	H	A	H
Chr14-2659899		A	A	H	H	H	H	B	H	B	B	A	B	A	B	H	B	H	A	B	H	H	A	B	B	H	H	A	B	A	H	H	H	B	A	B	H	B	B	H	H	B	A	H	H	H	H	A	H
Chr14-2945944		A	A	H	H	H	H	B	H	B	B	A	B	A	B	H	B	H	A	B	H	H	A	B	B	H	H	A	B	A	H	H	B	B	A	B	H	B	B	H	H	B	A	H	H	H	H	A	H
Chr14-3533569		A	A	H	H	H	H	B	H	B	B	A	B	A	B	H	B	H	A	B	H	H	A	B	B	H	H	A	B	A	H	H	B	B	A	B	H	B	B	H	H	B	A	H	H	H	H	A	H
Chr14-3976190		A	A	H	H	B	H	B	H	B	B	A	H	A	B	H	B	H	A	B	H	H	A	B	B	H	B	A	B	H	H	H	B	B	A	B	H	B	B	H	H	B	A	H	B	H	H	A	H
Chr14-4196726		A	A	H	H	B	H	B	H	B	B	A	H	A	B	H	B	H	A	B	H	H	H	B	B	H	B	A	B	H	H	H	B	B	A	B	H	B	B	H	H	B	A	H	B	H	H	A	H
Chr14-4385990		A	A	H	H	B	H	B	H	B	B	A	H	A	B	H	B	H	A	B	H	H	H	B	B	H	B	A	B	H	H	H	B	B	A	B	H	B	B	H	H	B	A	H	B	H	H	A	H
Chr14-4683920		A	A	H	H	B	H	B	H	B	B	A	H	A	B	H	B	H	A	B	H	H	H	B	B	H	B	A	B	H	H	H	B	B	A	B	H	B	B	H	H	B	A	H	B	H	H	A	H
Chr14-4761642		A	A	H	H	B	H	B	H	B	B	A	H	A	B	H	B	H	A	B	H	H	H	B	B	H	B	A	B	H	H	H	B	B	A	B	H	B	B	H	H	B	A	H	B	H	H	A	H
Chr14-5073141		H	A	H	H	B	H	B	H	B	B	A	H	A	B	H	H	H	A	B	H	H	H	B	B	H	B	A	B	H	H	H	B	B	A	H	H	B	B	H	H	B	A	H	B	H	H	A	H
Chr14-5227228		H	A	H	H	B	H	B	H	B	B	A	H	A	B	H	H	H	A	B	H	H	H	B	B	H	B	A	B	H	H	H	B	B	A	H	H	B	B	H	H	B	A	H	B	H	H	A	H
Chr14-5339045		H	A	H	H	B	H	B	H	B	B	A	H	A	B	H	H	H	A	B	H	H	H	B	B	H	B	A	B	H	H	H	H	B	A	H	H	B	B	H	H	B	A	H	B	H	H	A	H
Chr14-5588150		B	A	H	H	B	H	B	H	B	B	A	H	A	B	H	H	H	A	B	H	H	H	B	B	H	B	A	B	H	H	H	H	B	A	H	H	B	B	H	H	B	A	H	B	H	H	A	H
Chr14-5678557		B	A	H	H	B	H	B	H	B	B	A	H	A	B	H	H	H	A	B	A	H	H	B	B	H	B	A	B	H	H	B	H	B	A	H	H	B	B	H	H	B	A	H	B	H	H	A	H
Chr14-6232473		B	A	H	H	B	H	B	H	B	B	A	H	A	B	H	H	H	A	B	A	H	H	B	B	H	B	H	B	H	H	B	H	B	A	H	H	B	B	H	H	B	A	H	B	H	H	H	H
Chr14-6650524		B	A	H	H	B	H	B	H	B	B	A	H	A	B	H	H	H	A	B	A	H	H	B	B	H	B	H	B	H	H	B	H	B	A	H	H	B	B	H	H	B	A	H	B	H	H	H	H
Chr14-6686387		B	A	H	H	B	H	B	H	B	B	A	H	A	B	H	H	H	A	B	A	H	H	B	B	H	B	H	B	H	H	B	H	B	A	H	H	B	B	H	H	B	H	H	B	H	H	H	H
Chr14-8710291		B	A	A	A	B	H	B	H	H	H	A	H	A	B	H	H	H	A	B	A	H	H	B	U	H	H	H	B	H	B	B	H	B	A	H	H	B	B	H	A	B	B	A	B	H	H	H	B
Chr14-9421256		B	A	A	A	B	H	B	H	H	H	H	H	A	B	H	H	H	A	H	A	H	H	B	U	H	H	H	B	H	B	B	H	B	A	H	H	B	B	H	A	B	B	A	B	H	H	H	B
Chr14-9690077		B	A	A	A	B	H	B	H	H	H	H	H	A	B	H	H	H	A	H	A	H	H	B	B	H	H	H	B	H	B	B	H	B	A	H	H	B	B	H	A	B	B	A	B	H	H	H	B
Chr14-9860163		B	A	A	A	B	H	B	H	H	H	H	H	A	B	H	H	H	A	A	A	H	H	B	B	H	H	H	B	H	B	B	H	B	A	H	H	B	B	H	A	B	B	A	B	H	H	H	B
Chr14-10052784		B	A	A	A	B	H	B	H	H	H	H	H	A	B	H	H	H	A	A	A	H	H	B	B	H	H	H	B	H	B	B	H	B	A	H	H	B	B	H	A	B	B	A	B	H	H	H	B
Chr14-10126795		B	A	A	A	B	H	B	H	H	H	H	H	A	B	H	H	H	A	A	A	H	H	B	B	H	H	H	B	H	B	B	H	B	A	H	H	B	B	H	A	B	B	A	B	H	H	H	B
Chr14-10224135		B	A	A	A	B	H	B	H	H	H	H	H	A	B	H	H	H	A	A	A	H	H	B	B	H	H	H	B	H	B	B	H	B	A	H	H	B	B	H	A	B	B	A	B	H	H	H	B
Chr14-10438397		B	A	A	A	B	H	B	H	H	H	H	H	A	B	H	H	H	A	A	A	H	H	B	B	H	H	H	B	H	B	B	H	B	A	H	H	B	B	A	A	B	B	A	B	H	H	H	B
Chr14-10618871		B	A	A	A	B	H	B	B	H	H	B	H	A	B	H	H	H	A	A	A	H	H	B	B	H	H	H	B	H	B	B	H	B	A	H	H	B	B	A	A	H	B	A	B	H	H	H	B
Chr14-10637915		B	A	A	A	B	H	B	B	H	H	B	H	A	B	H	H	H	A	A	A	H	H	B	B	H	H	B	B	H	B	B	H	B	A	H	H	B	B	A	A	H	B	A	B	H	H	H	B
Chr14-10783505		B	A	A	A	B	H	B	B	H	H	B	H	A	B	H	H	H	A	A	A	H	H	B	B	H	H	B	B	H	B	B	H	H	A	H	H	B	B	A	A	H	B	A	B	H	H	H	B
Chr14-10878182		B	A	A	A	B	H	B	B	H	H	B	H	A	B	H	H	H	A	A	A	H	H	B	B	H	H	B	B	H	B	B	H	H	A	H	H	B	B	A	A	H	B	A	B	H	H	H	B
Chr14-11198043		B	A	A	A	B	H	B	B	H	H	B	H	A	B	H	H	H	A	A	A	H	H	B	B	H	H	B	B	H	B	B	H	H	A	H	H	B	B	A	A	H	B	A	B	H	H	H	B
Chr14-11461147		B	H	A	A	B	H	B	B	H	H	B	H	A	B	H	H	H	A	A	A	H	H	B	B	H	H	B	B	H	H	B	H	H	A	H	H	B	B	A	A	A	B	A	B	H	H	H	B
Chr14-11646132		B	H	A	A	B	H	B	B	H	H	B	H	A	H	H	H	H	A	A	A	H	H	B	B	H	H	B	B	H	H	B	H	H	A	H	H	B	B	A	A	A	B	A	B	H	H	H	B
Chr14-12123845		B	H	A	A	B	H	B	B	H	H	B	H	A	H	H	H	H	A	A	A	H	H	B	B	H	H	B	B	H	H	B	H	H	A	H	H	B	B	A	A	A	B	A	B	H	H	H	B
Chr14-12273003		B	H	A	A	B	H	B	B	H	H	B	H	A	H	H	H	H	A	A	A	H	H	B	B	H	H	B	B	H	H	B	H	H	A	H	H	B	B	A	A	A	B	A	B	H	H	A	B
Chr14-12389776		B	H	A	A	B	H	B	B	H	H	B	H	A	H	H	H	H	A	A	A	H	H	B	B	H	H	B	B	H	H	B	H	H	A	H	H	B	H	A	A	A	B	A	B	H	H	A	B
Chr14-12481217		B	H	A	A	B	H	B	B	H	H	B	H	A	H	H	H	H	A	A	A	H	H	B	B	H	H	B	B	H	H	B	H	H	A	B	H	B	H	A	A	A	B	A	B	H	H	A	B
Chr14-12666401		B	H	A	A	B	H	B	B	H	H	B	H	A	H	H	H	H	A	A	A	H	H	B	B	H	H	B	B	H	H	B	H	H	A	H	H	B	H	A	A	A	B	A	B	H	H	A	B
Chr14-12728280		B	H	A	A	B	H	B	B	H	H	B	H	A	H	H	H	H	A	A	A	H	H	B	B	H	H	B	B	H	H	B	H	H	A	H	H	B	H	A	A	A	B	A	B	H	H	A	B
Chr14-13219682		B	H	A	A	B	B	B	B	H	H	B	H	A	H	H	H	H	A	A	A	H	H	B	B	H	H	B	B	H	H	B	H	H	A	H	H	B	H	A	A	A	B	A	B	H	H	A	B
Chr14-13418137		B	H	A	A	B	B	B	B	H	H	B	H	A	H	H	H	H	A	A	A	H	H	B	B	H	H	B	B	H	H	B	H	H	A	H	H	B	H	A	A	A	B	A	B	H	H	A	B
Chr14-13755330		B	H	A	A	B	B	B	B	H	H	B	H	A	H	H	H	H	A	A	A	H	H	B	B	H	H	B	B	H	H	B	H	H	A	H	H	B	H	A	A	A	B	A	B	H	H	A	B
Chr14-13917226		B	H	A	A	B	B	B	B	H	H	B	H	A	H	H	H	H	A	A	A	H	H	B	B	H	H	B	B	H	H	B	H	H	A	H	H	B	H	A	A	A	B	A	B	H	H	A	B
Chr14-14027664		B	H	A	A	B	B	B	B	H	H	B	H	A	H	H	H	H	A	A	A	H	H	B	B	H	H	B	B	H	H	B	H	H	A	H	H	B	H	A	A	A	B	A	B	H	H	A	B
Chr14-14566918		B	H	A	A	B	B	B	B	H	H	B	H	A	H	H	H	H	A	A	A	A	H	B	B	H	H	B	B	H	H	B	H	H	A	H	H	B	H	A	A	A	B	A	B	H	H	A	B
Chr14-14646322		B	H	A	A	B	B	B	B	H	H	B	H	A	H	H	H	H	A	A	A	A	H	B	B	H	H	B	B	H	H	B	H	H	A	H	H	B	H	A	A	A	B	A	B	H	H	A	B
Chr14-14902264		B	H	A	A	B	B	B	B	H	H	B	H	A	H	H	H	H	A	A	A	A	H	B	B	H	H	B	B	H	H	B	H	H	A	H	H	B	H	A	A	A	B	A	B	H	H	A	B
Chr14-15175152		B	H	A	A	B	B	B	H	H	H	B	H	A	H	H	H	H	A	A	A	A	H	B	B	H	H	B	B	H	H	B	H	H	A	H	H	B	H	A	A	A	B	A	B	H	H	A	B
Chr14-15262641		B	H	A	A	B	B	B	H	H	H	B	H	A	H	H	H	H	A	A	A	A	H	B	B	H	H	B	B	H	H	B	H	H	A	H	H	B	H	A	A	A	B	A	B	H	H	A	B
Chr14-15314284		B	H	A	A	B	B	B	H	H	H	B	H	A	H	H	H	H	A	A	A	A	H	B	B	H	H	B	B	H	H	B	H	H	A	H	H	B	H	A	A	A	B	A	B	H	H	A	B
Chr14-15634565		B	H	A	A	B	B	B	H	H	H	B	H	A	H	H	H	H	A	A	A	A	H	B	B	H	H	B	B	H	H	B	H	H	A	H	H	B	H	A	A	A	B	A	B	H	H	A	B
Chr14-15713467		B	H	A	A	B	B	B	H	H	H	B	H	A	H	H	H	H	A	A	A	A	H	B	B	H	H	B	B	H	H	B	H	H	A	H	H	B	H	A	A	A	B	H	B	H	H	A	B
Chr14-15821568		B	H	A	A	B	B	B	H	H	H	B	H	A	H	H	H	H	A	A	A	A	H	B	B	H	H	B	B	H	H	B	H	H	A	H	H	B	H	A	A	A	B	H	B	H	H	A	B
Chr14-16009800		B	H	A	A	B	B	B	H	H	H	B	H	A	H	H	H	H	A	A	H	A	H	B	B	H	H	H	B	H	H	B	H	H	A	H	H	B	H	A	A	A	B	H	B	H	H	A	B
Chr14-16207299		B	H	A	A	B	B	B	H	H	H	B	H	A	H	H	H	H	A	A	H	A	H	B	B	H	H	H	B	H	H	B	H	H	A	H	H	B	H	A	A	A	B	H	B	H	H	A	B
Chr14-16546863		B	H	A	A	B	B	B	H	H	H	B	H	A	H	H	H	H	A	A	H	A	H	B	B	H	H	H	B	H	H	B	H	H	A	H	H	B	H	A	A	A	B	H	B	H	H	A	B
Chr14-16635946		B	H	A	A	B	B	B	H	H	H	B	H	A	H	H	H	H	A	A	H	A	H	B	B	H	H	H	B	H	H	B	H	H	A	H	H	B	H	A	A	A	B	H	B	H	H	A	B
Chr14-16817279		B	H	A	A	B	B	B	H	H	H	B	H	A	H	H	H	H	A	A	H	A	H	B	B	H	H	H	B	H	H	B	H	H	A	H	H	B	H	A	A	A	B	H	B	H	A	A	B
Chr14-16930857		B	H	A	A	B	B	B	H	H	H	B	H	A	H	H	H	H	A	A	H	A	H	B	B	H	H	H	B	H	H	B	H	H	A	H	H	B	H	A	A	A	B	H	B	H	A	A	B
Chr14-17049257		B	H	A	A	B	B	B	H	H	H	B	H	A	H	H	H	H	A	A	H	A	H	B	B	H	H	H	B	H	H	B	H	H	A	H	H	B	H	A	A	A	B	H	B	H	A	A	B
Chr14-17238969		B	H	A	A	B	B	B	H	H	H	B	H	A	H	H	H	H	A	A	H	A	H	B	B	H	H	H	B	H	H	B	H	H	A	H	H	B	H	A	A	A	B	H	H	H	A	A	B
Chr14-17773139		B	H	A	A	B	B	B	H	H	H	B	H	A	H	H	H	H	A	A	H	A	H	B	B	H	H	H	B	H	H	B	H	H	A	H	H	B	H	A	A	A	B	H	H	H	A	A	B
Chr14-18144152		B	H	A	A	B	B	B	H	H	H	B	H	A	H	H	H	H	A	A	H	A	H	B	B	H	H	H	B	H	H	B	H	H	A	H	H	B	H	A	A	A	B	H	H	H	A	A	B
Chr14-18980038		B	H	A	A	B	B	B	H	H	H	B	H	A	H	H	H	H	A	A	H	A	H	B	B	H	H	H	B	H	H	B	H	H	A	H	H	B	H	A	A	A	B	H	H	H	A	A	B
Chr14-20091987		B	H	A	A	B	B	B	H	H	H	B	H	A	H	H	H	H	A	A	H	A	H	B	B	H	H	H	B	H	H	B	H	H	A	H	H	B	H	A	A	A	B	H	H	H	A	A	B
Chr14-21585840		B	H	A	A	B	B	B	H	H	H	B	H	A	H	H	H	H	A	A	H	A	H	B	B	H	H	H	B	H	H	B	H	H	A	H	H	B	H	A	A	A	B	H	H	H	A	A	B
Chr14-22062564		B	H	A	A	B	B	B	H	H	H	B	H	A	H	H	H	H	A	A	H	A	H	B	B	H	H	H	B	H	H	B	H	H	A	H	H	B	H	A	A	A	B	H	H	H	A	A	B
Chr14-23636323		B	H	A	A	B	B	B	H	H	H	B	H	A	H	H	H	H	A	A	B	A	H	B	B	H	H	H	B	H	H	B	H	H	A	H	H	B	H	A	A	A	B	H	H	H	A	A	B
Chr14-25816417		B	H	A	A	B	B	B	H	H	H	B	H	A	H	H	H	H	A	A	B	A	H	B	B	H	H	H	B	H	H	B	H	H	A	H	H	B	H	A	A	A	B	H	H	H	A	A	B
Chr14-26865544		B	H	A	A	B	B	B	H	H	H	B	H	A	H	H	H	H	A	A	B	A	H	B	B	H	H	H	B	H	H	B	H	H	A	H	H	B	H	A	A	A	B	H	H	H	A	A	B
Chr14-27247056		B	H	A	A	B	B	B	H	H	H	B	H	A	H	H	H	H	A	A	B	A	H	B	B	H	H	H	B	H	H	B	H	H	A	H	H	B	H	A	A	A	B	H	H	H	A	A	B
Chr14-30017423		B	H	A	A	B	B	B	H	H	H	B	H	A	H	H	H	H	A	A	B	A	H	B	B	H	H	H	B	H	H	B	H	H	A	H	H	B	A	A	A	A	B	H	H	H	A	A	B
Chr14-31754137		B	H	A	A	B	B	B	H	H	H	B	H	A	H	H	H	H	A	A	B	A	H	B	B	H	H	H	B	H	H	B	H	H	A	H	H	B	A	A	A	A	B	H	H	H	A	A	B
Chr15-1077274		H	B	H	H	H	B	H	H	A	B	B	H	H	H	H	B	H	B	H	A	A	H	H	B	H	H	H	B	A	B	H	H	H	A	H	H	H	H	B	H	H	H	B	H	A	H	B	A
Chr15-2382862		H	B	H	H	H	B	A	H	A	B	B	H	H	H	H	B	H	B	H	A	A	H	H	B	H	H	H	B	A	B	H	H	B	A	H	H	H	H	B	H	H	U	B	H	A	H	B	H
Chr15-2427299		H	B	H	H	H	B	A	H	A	B	B	H	H	H	H	B	H	B	H	A	A	H	H	B	H	H	H	B	A	B	H	A	B	A	H	H	H	H	B	H	H	A	B	H	A	H	B	H
Chr15-4580855		H	B	H	H	H	B	A	B	A	B	B	H	H	H	H	B	H	B	H	A	A	H	H	B	H	H	H	B	A	H	H	A	B	A	H	H	H	B	H	H	H	A	H	H	A	A	B	H
Chr15-6280960		H	B	H	H	H	B	A	B	H	H	B	B	H	H	H	H	B	H	H	A	H	H	H	B	H	H	A	B	H	U	H	A	B	A	H	H	H	B	H	H	H	H	H	H	A	A	B	B
Chr15-6491329		H	B	H	H	H	B	A	B	H	H	B	B	H	H	H	H	B	H	H	A	B	H	H	B	H	U	A	B	H	U	H	A	B	A	H	H	H	B	H	H	H	H	H	H	A	A	B	B
Chr15-6585811		H	B	H	H	H	B	A	B	H	H	B	B	H	H	H	H	H	H	H	A	B	H	H	B	H	H	A	B	H	H	H	A	B	A	H	H	H	B	H	H	H	H	H	H	A	A	B	B
Chr15-6811491		H	B	H	H	H	B	A	B	H	H	B	B	H	H	H	H	H	H	H	A	B	H	H	B	H	H	A	B	H	H	H	A	B	A	H	H	H	B	H	H	H	H	H	H	A	A	B	B
Chr15-7060141		H	H	H	H	H	B	A	B	H	H	B	B	H	H	H	H	H	H	H	A	B	H	H	B	H	H	A	B	H	H	H	A	H	A	H	H	H	B	H	H	H	H	H	H	A	A	B	B
Chr15-7349896		H	H	H	H	H	B	A	B	H	H	B	B	H	H	H	H	H	H	H	A	B	H	H	B	H	H	A	B	H	H	H	A	H	A	H	H	H	B	H	H	H	H	H	H	A	A	B	B
Chr15-7618856		H	H	H	H	H	B	A	B	H	H	B	B	H	H	H	H	H	H	H	A	B	H	H	B	H	H	A	B	H	H	H	A	H	A	H	H	H	B	H	B	H	H	H	H	A	A	B	B
Chr15-8006162		H	H	H	H	H	B	A	B	H	H	H	B	H	H	H	H	H	H	H	A	B	H	H	B	H	H	A	B	H	H	H	A	H	A	H	H	H	B	H	B	H	H	H	H	A	A	B	B
Chr15-8075706		H	H	H	H	H	B	A	B	H	H	H	B	H	H	H	H	H	H	H	A	B	H	H	B	H	H	A	B	H	H	H	A	H	A	H	H	H	B	H	B	H	H	H	H	A	A	B	B
Chr15-8315171		H	H	H	H	H	B	A	B	H	H	H	B	H	H	H	H	H	H	H	A	B	H	H	B	H	H	A	B	H	H	H	A	H	A	B	H	B	B	H	B	H	H	H	H	A	A	B	B
Chr15-8430409		H	H	H	H	H	B	A	B	H	H	H	B	H	H	H	H	H	H	H	A	B	H	H	B	H	H	A	B	H	H	H	A	H	A	H	H	B	B	H	B	H	H	H	H	A	A	B	B
Chr15-8596678		H	H	H	H	H	B	A	B	H	H	H	B	H	H	H	H	H	H	H	A	B	H	H	B	H	H	A	B	H	H	H	A	H	A	H	H	B	B	H	B	H	H	H	H	A	A	B	B
Chr15-8856280		H	H	H	H	H	B	A	B	H	H	H	B	H	H	H	H	H	H	H	A	B	H	H	B	B	H	A	B	H	H	H	A	H	A	H	H	B	B	H	B	H	H	H	H	A	A	B	B
Chr15-9244792		H	H	H	H	H	B	A	B	H	H	H	B	H	H	H	H	H	H	H	A	B	H	H	B	B	H	A	B	H	H	H	A	H	A	B	H	B	B	H	B	H	H	H	H	A	A	B	B
Chr15-9835931		H	H	A	H	H	B	A	B	H	H	H	B	H	H	H	H	B	H	B	A	B	H	A	B	B	H	A	B	H	H	H	A	H	A	B	H	B	B	A	B	H	H	H	A	A	A	B	B
Chr15-10472602		H	H	A	H	H	B	A	B	H	H	H	B	H	A	H	H	B	H	B	A	B	H	A	B	B	H	A	B	H	H	H	A	H	A	B	H	B	B	A	B	A	H	H	A	A	A	B	B
Chr15-11067201		H	H	A	H	H	B	A	B	H	H	H	B	H	A	H	H	B	H	B	A	B	H	A	B	B	H	A	B	H	H	H	A	H	A	B	H	B	B	A	H	A	H	H	A	A	A	B	B
Chr15-11555573		H	U	A	H	H	B	A	B	H	H	H	B	H	A	H	H	B	H	B	A	B	H	H	B	B	H	A	B	H	H	H	A	H	A	B	H	B	B	A	H	A	H	H	A	A	A	B	B
Chr15-12225529		H	A	A	A	H	B	A	B	H	H	H	B	H	A	H	H	B	H	B	A	B	H	H	B	B	H	A	B	H	H	H	A	A	A	B	H	B	B	A	H	A	H	H	A	A	A	B	B
Chr15-12377682		H	A	A	A	H	B	A	B	H	H	H	B	H	A	H	H	B	H	B	A	B	H	H	B	B	H	A	B	H	H	H	A	A	A	B	H	B	B	A	H	A	H	H	A	A	A	B	B
Chr15-13142256		H	A	A	A	H	B	A	B	H	H	H	B	H	H	H	H	B	H	B	A	B	H	H	B	B	H	A	B	H	H	B	A	A	A	B	H	B	B	A	H	A	H	H	A	A	A	B	B
Chr15-13486253		H	A	A	A	H	B	A	B	H	H	A	B	H	H	H	H	B	H	B	A	B	H	H	B	B	H	A	B	H	H	B	A	A	A	B	H	B	B	A	H	A	H	H	A	A	A	B	B
Chr15-13568301		H	A	A	A	H	B	A	B	H	H	A	B	H	H	H	H	B	H	B	A	B	A	H	B	B	H	A	B	H	H	B	A	A	A	B	H	B	B	A	H	A	H	H	A	A	A	B	B
Chr15-13841815		H	A	A	A	H	B	A	B	H	H	A	B	H	H	H	H	B	H	B	A	B	A	H	B	B	H	A	B	H	H	B	A	A	A	B	H	B	B	A	H	A	H	H	A	A	A	B	B
Chr15-14046374		H	A	A	A	H	B	A	B	H	H	A	B	H	H	H	H	B	H	B	A	B	A	H	B	B	H	A	B	H	H	B	A	A	A	B	H	B	B	A	H	A	H	H	A	A	A	B	B
Chr15-14339188		H	A	A	A	H	B	A	B	H	H	A	B	H	H	H	H	B	H	B	A	B	A	H	B	B	H	A	B	H	H	B	A	A	A	B	H	B	B	A	H	A	H	H	A	A	A	B	B
Chr15-15559554		H	A	A	A	H	B	A	B	H	H	A	B	H	H	H	H	H	H	B	A	B	A	H	B	B	H	A	B	H	H	B	A	A	A	B	H	H	B	A	H	A	H	H	A	A	A	B	B
Chr15-16075409		H	A	A	A	H	B	A	B	H	H	A	B	H	H	H	H	H	H	B	A	B	A	H	B	B	H	A	B	H	H	B	A	A	A	B	H	H	B	A	H	A	H	H	A	A	A	B	B
Chr15-16651229		H	A	A	A	H	B	A	B	H	H	A	B	H	H	H	H	H	H	B	A	B	A	H	B	B	H	A	B	H	U	B	A	A	A	B	H	H	B	A	H	A	H	H	A	A	A	B	B
Chr15-17427933		H	A	A	A	H	B	A	B	H	H	A	B	H	H	H	H	H	H	B	A	B	A	H	B	B	H	A	B	H	H	B	A	A	A	B	H	H	B	A	H	A	H	H	A	A	A	B	B
Chr15-18229180		H	A	A	A	H	B	A	B	H	H	A	B	H	H	H	H	H	H	B	A	B	A	H	B	B	H	A	B	H	H	B	A	A	A	B	H	H	B	A	H	A	H	H	A	A	A	B	B
Chr15-18607431		H	H	A	A	H	B	A	B	H	H	A	B	H	H	H	H	H	H	B	A	B	A	H	B	B	H	A	B	H	H	B	H	A	A	B	H	H	B	A	H	A	H	H	A	A	A	B	B
Chr15-22946451		H	H	A	A	H	B	A	B	H	H	A	B	H	H	H	H	H	H	B	A	B	A	H	B	B	A	A	B	H	H	B	H	A	A	B	H	H	B	A	H	A	H	H	A	A	A	B	B
Chr15-24515551		H	H	A	A	H	B	A	B	H	H	A	B	H	H	H	H	H	H	B	A	B	A	H	B	B	A	A	B	H	H	B	H	A	A	H	H	H	B	A	H	A	H	A	A	A	A	B	B
Chr15-25200603		H	H	A	A	H	B	A	B	H	H	A	B	H	H	H	H	H	H	B	A	B	A	H	B	B	A	A	B	H	H	B	H	A	A	H	H	H	B	A	H	A	H	A	A	A	A	B	B
Chr15-26592763		H	H	A	A	H	B	A	B	H	H	A	B	H	H	H	H	H	H	B	A	B	A	H	B	B	A	A	B	H	H	B	H	A	A	H	H	H	B	A	H	A	H	A	A	A	A	B	B
Chr15-27044551		H	H	A	A	H	B	A	B	H	H	A	B	H	H	H	H	H	H	B	A	B	A	H	B	B	A	A	B	H	H	B	H	A	A	H	H	H	B	A	H	A	H	A	A	A	A	B	B
Chr15-29429973		H	H	A	A	H	B	A	H	H	H	A	B	H	H	H	H	H	H	B	A	B	A	H	B	B	A	A	H	H	H	B	H	A	A	H	H	H	B	A	H	A	H	A	A	H	A	B	B
Chr15-29558425		H	H	A	A	H	B	A	H	H	H	A	B	H	H	H	H	H	H	B	A	B	A	H	B	B	A	A	H	H	H	B	H	A	A	H	H	H	B	A	H	A	H	A	A	H	A	B	B
Chr15-30112172		H	H	A	A	H	B	A	H	H	H	A	B	H	H	H	H	H	H	B	A	B	A	H	B	B	A	A	H	H	H	B	H	A	A	H	H	H	B	A	H	A	H	A	A	H	A	B	B
Chr15-30255282		H	H	A	A	H	B	A	H	H	H	A	B	B	H	H	H	H	H	B	A	H	A	B	B	B	A	H	H	H	H	B	H	A	A	H	H	H	B	A	H	A	H	A	A	H	A	B	B
Chr16-367993		B	H	H	A	A	A	H	H	H	B	A	A	A	H	A	B	A	H	H	H	B	H	A	H	B	B	H	A	A	H	A	B	H	H	A	A	A	B	H	B	H	B	B	A	A	H	B	H
Chr16-579042		B	H	H	A	A	A	H	H	H	B	U	A	A	H	A	B	A	H	H	H	B	H	A	H	B	B	H	A	A	H	A	B	H	H	A	A	A	B	H	B	H	H	B	A	A	H	B	H
Chr16-1119435		B	H	H	A	A	A	H	H	H	B	A	A	A	H	A	B	A	H	H	H	B	H	A	H	B	B	H	A	A	H	A	B	H	H	A	A	A	B	H	B	H	H	B	A	A	H	B	H
Chr16-1422171		B	H	H	A	A	A	H	H	H	B	A	A	A	H	H	B	A	H	H	H	B	H	A	H	B	B	H	A	A	H	A	B	H	H	A	A	A	B	H	B	H	H	B	A	A	H	B	H
Chr16-1738683		B	H	H	A	A	A	H	H	H	B	A	A	A	H	H	B	A	H	H	H	B	H	A	H	B	B	H	A	A	B	A	B	H	H	A	A	A	B	H	B	H	H	B	A	A	H	B	H
Chr16-2372641		B	H	H	A	A	A	H	H	H	B	A	A	A	H	H	B	A	H	H	H	B	H	A	H	B	B	H	H	A	B	A	B	H	H	A	H	A	B	H	B	H	H	B	A	A	H	B	H
Chr16-2425358		B	H	H	A	A	A	H	H	H	B	A	A	A	H	H	B	A	H	H	H	B	H	A	H	B	B	H	H	A	B	A	B	H	H	A	H	A	B	H	B	H	H	B	A	A	H	B	H
Chr16-2447669		B	H	H	A	A	A	H	H	H	B	A	A	A	H	H	B	A	H	H	H	B	H	A	H	B	B	H	H	A	B	A	B	H	H	A	H	A	B	H	B	H	H	B	A	A	H	B	H
Chr16-2956920		B	H	H	A	A	A	H	H	H	B	A	A	A	H	H	B	A	H	H	H	B	H	A	H	B	B	H	H	A	B	A	B	H	H	A	H	A	B	H	B	H	H	B	A	A	H	B	H
Chr16-3372458		B	H	H	A	A	A	H	H	H	B	A	A	A	H	H	B	A	H	H	H	B	H	A	H	B	B	H	H	A	B	A	B	H	H	A	H	A	B	H	B	H	H	B	A	A	H	B	H
Chr16-3592058		B	H	H	A	A	A	H	H	H	B	A	A	A	H	H	B	A	H	H	H	B	H	A	H	B	B	H	H	A	B	A	B	H	H	A	H	A	B	H	B	H	H	B	A	A	H	B	H
Chr16-3659191		B	H	H	A	A	A	H	H	H	B	A	A	A	H	H	B	A	H	H	H	B	H	A	H	B	B	H	H	A	B	A	B	H	H	A	H	A	B	H	B	H	H	B	A	A	H	B	H
Chr16-3768075		B	H	H	A	A	A	H	H	H	B	A	A	H	H	H	B	A	H	H	H	B	H	A	H	B	B	H	H	A	B	A	B	H	H	A	H	A	B	H	B	H	H	B	A	A	H	B	H
Chr16-3862337		B	H	H	A	A	A	H	H	H	B	A	A	H	H	H	B	A	H	H	H	B	H	A	H	B	B	H	H	A	B	A	B	H	B	A	H	A	H	H	B	H	H	B	A	A	H	B	H
Chr16-3972611		B	H	H	A	A	A	H	H	H	B	A	A	H	H	H	B	A	H	H	H	B	H	A	H	B	B	H	H	A	B	A	B	H	B	A	B	A	H	H	B	H	H	B	A	A	H	B	H
Chr16-4253948		B	H	H	A	A	A	H	H	H	B	A	A	H	H	H	B	A	H	H	H	B	H	A	H	B	B	H	H	A	B	A	B	H	B	A	B	A	H	H	B	H	H	B	A	A	H	B	H
Chr16-5124003		B	H	H	A	A	A	H	H	H	B	A	A	H	H	H	B	A	H	H	H	B	H	A	H	B	B	H	H	A	B	A	B	H	B	A	B	A	H	H	B	H	H	B	H	A	H	B	H
Chr16-5404546		B	H	H	A	A	A	H	H	H	B	A	A	H	H	H	B	A	H	H	H	B	H	A	H	B	B	B	H	A	B	A	B	H	B	A	B	A	H	H	B	H	H	B	H	A	H	B	H
Chr16-5534363		B	H	H	A	A	A	H	H	H	B	A	A	H	H	H	B	A	H	H	H	B	H	A	H	B	B	B	H	A	B	A	B	H	B	A	B	A	H	H	B	H	H	B	H	A	H	B	H
Chr16-5808907		B	H	H	A	A	A	H	H	H	B	A	H	H	H	H	B	A	H	H	H	B	H	A	H	B	B	B	H	A	B	A	B	H	B	A	B	A	H	H	B	H	H	B	H	A	H	B	H
Chr16-6617862		B	H	H	A	A	A	H	H	H	B	A	H	H	H	H	B	A	H	H	H	B	H	A	H	B	B	B	H	A	B	A	B	H	B	A	B	A	H	H	B	H	H	B	H	A	H	B	H
Chr16-6704835		B	H	H	A	A	A	H	H	H	B	A	H	H	H	H	B	A	H	H	H	B	H	A	H	B	B	B	H	A	B	A	B	H	B	A	B	A	H	H	B	H	H	B	H	A	H	B	H
Chr16-7522139		B	H	H	A	A	A	H	H	H	B	A	H	H	H	H	B	A	H	H	H	B	H	A	H	B	B	B	H	A	B	A	B	H	B	A	B	A	H	H	B	H	H	B	H	A	H	H	H
Chr16-7691981		B	H	H	A	A	A	H	H	H	B	A	H	H	A	H	B	A	H	H	H	B	H	A	H	B	B	B	H	A	B	A	B	H	B	A	B	A	H	H	B	H	H	B	H	A	H	H	H
Chr16-7988828		B	H	H	A	A	A	H	H	H	B	A	H	H	A	H	B	A	H	H	H	B	H	A	H	B	B	B	H	A	B	A	B	H	B	A	B	A	H	H	B	H	H	B	H	A	H	H	H
Chr16-8177335		B	H	H	A	A	A	H	H	H	B	A	H	H	A	H	B	A	H	H	H	B	H	A	H	B	B	B	H	A	B	A	B	H	B	A	B	A	H	H	B	H	H	B	H	A	H	H	H
Chr16-9043026		B	H	H	A	A	A	H	H	H	B	A	H	H	A	H	B	A	H	H	H	B	H	A	H	B	B	B	H	A	B	A	B	H	B	A	B	A	H	H	B	H	H	B	H	A	H	H	H
Chr16-10158084		B	H	H	A	A	A	H	H	H	B	A	H	H	A	H	B	A	H	H	H	B	H	A	H	B	B	B	H	A	B	A	B	H	B	A	B	A	H	H	B	H	H	B	H	A	H	H	H
Chr17-34553819		B	H	H	A	A	A	H	H	H	B	A	H	H	A	H	B	A	H	H	H	B	H	A	H	B	B	B	H	A	B	A	B	H	B	A	B	A	H	H	B	H	H	B	H	A	H	H	H
Chr16-10592166		B	H	H	A	A	A	H	H	H	B	A	H	H	A	H	B	A	H	H	H	B	H	A	H	B	B	B	H	A	B	A	B	H	B	A	B	A	H	H	B	H	H	B	H	A	H	H	A
Chr16-13339185		B	H	H	A	A	A	H	H	H	B	A	H	H	A	H	B	A	H	H	H	B	H	A	H	B	B	B	H	A	B	A	B	H	B	A	B	A	H	H	B	H	H	B	H	A	H	H	A
Chr16-14900679		B	A	H	A	A	A	H	H	H	B	A	H	H	A	H	B	A	H	H	H	B	H	A	H	B	B	B	H	A	B	A	A	H	B	A	B	A	H	H	B	H	H	B	H	A	H	H	A
Chr16-16104420		B	A	H	A	A	A	H	A	H	B	A	H	H	A	H	B	A	H	H	H	H	H	A	H	B	B	B	H	A	B	A	A	H	B	A	B	A	H	A	B	H	H	B	H	A	H	H	A
Chr16-17037028		B	A	H	A	A	A	H	A	H	B	A	H	H	A	H	B	A	H	H	H	H	H	A	H	B	B	B	H	A	B	A	A	H	B	A	B	A	H	A	B	H	H	B	H	A	H	H	A
Chr16-17710435		B	A	H	A	A	A	H	A	H	B	A	H	H	A	H	B	H	H	H	H	H	H	H	H	B	B	B	H	A	B	A	A	H	B	A	B	A	H	A	B	H	H	B	H	A	H	H	A
Chr16-17990675		B	A	H	A	A	A	H	A	H	B	A	H	H	A	H	B	H	H	H	H	H	H	H	H	B	B	B	H	A	B	A	A	H	B	A	B	A	H	A	B	H	H	B	H	A	H	H	A
Chr16-18679334		B	A	H	A	A	A	H	A	H	H	A	H	H	A	H	B	H	A	H	H	H	H	H	H	B	B	B	H	A	B	A	A	A	B	A	B	A	H	A	B	H	H	B	H	A	B	H	A
Chr16-18896570		B	A	H	A	A	A	H	A	H	H	A	H	H	A	H	B	H	A	H	H	H	H	H	H	B	B	B	H	A	B	A	A	A	B	A	B	A	H	A	B	H	H	B	H	A	B	H	A
Chr16-19050894		B	A	H	A	A	A	H	A	H	H	A	H	H	A	H	B	H	A	A	H	H	H	H	H	B	B	B	H	A	B	A	A	A	B	A	B	A	H	A	B	H	H	B	H	A	B	H	A
Chr16-19127855		B	A	H	A	A	A	H	A	H	H	A	H	H	A	H	B	H	A	A	H	H	H	H	H	B	B	B	H	A	B	A	A	A	B	A	B	A	H	A	B	H	H	B	H	A	B	H	A
Chr16-19400731		B	A	H	A	A	H	H	A	B	H	A	H	H	A	H	B	H	A	A	H	H	H	H	H	B	B	B	H	A	B	A	A	A	B	A	B	A	H	A	B	H	H	B	H	A	B	H	A
Chr16-19426023		B	A	H	A	A	H	H	A	B	H	A	H	H	A	H	B	H	A	A	H	H	H	H	H	B	B	B	H	A	B	A	A	A	B	A	B	A	H	A	B	H	H	B	H	A	B	H	A
Chr16-19578313		B	A	H	A	A	H	H	A	B	H	A	H	H	A	H	B	H	A	A	H	H	H	H	H	B	B	B	H	A	B	A	A	A	B	A	B	A	H	A	B	H	H	B	H	A	B	H	A
Chr16-20048044		B	A	H	A	A	U	H	A	B	H	A	H	H	A	H	H	H	A	A	H	H	H	H	H	B	B	B	H	A	B	A	A	A	B	A	B	A	H	A	B	H	H	B	H	A	B	H	A
Chr16-20618894		B	A	H	A	A	H	H	A	B	H	A	H	H	A	H	H	H	A	A	H	H	H	H	H	B	B	B	H	A	B	A	A	H	B	A	B	A	H	A	B	H	H	H	H	A	B	H	A
Chr16-21137339		B	A	H	A	A	H	H	A	B	H	A	H	H	A	H	H	H	A	A	H	H	H	H	A	B	B	B	H	A	B	A	A	H	B	H	B	A	H	A	B	H	H	H	H	A	B	H	A
Chr16-21827277		B	A	H	A	A	B	H	A	B	H	A	H	H	A	H	H	H	A	A	H	H	H	H	A	B	B	B	H	A	B	A	A	H	B	H	B	H	H	A	H	H	H	H	H	A	B	H	A
Chr16-21959032		B	A	H	A	A	B	H	A	B	H	A	H	H	A	H	H	H	A	A	H	H	H	H	A	B	B	B	H	A	B	A	A	H	B	H	B	H	H	A	H	H	H	H	H	A	B	H	A
Chr16-22619925		B	A	H	A	A	B	H	A	B	H	A	H	H	A	H	H	H	A	A	H	H	H	H	A	B	B	B	H	A	H	A	A	H	B	H	B	H	H	A	H	H	H	H	H	A	B	H	A
Chr16-22732993		B	A	H	A	A	B	H	A	B	H	A	H	H	A	H	H	H	A	A	H	H	H	H	A	B	B	B	H	A	H	A	A	H	B	H	B	H	H	A	H	H	H	H	H	A	B	H	A
Chr16-22811014		B	A	H	A	A	B	H	A	B	H	A	H	H	A	H	H	H	A	A	H	H	U	H	A	B	B	B	H	A	H	A	A	H	B	H	B	H	H	A	H	H	H	H	H	A	B	H	A
Chr16-22864832		B	A	H	A	A	B	H	A	B	H	A	H	H	A	H	H	H	A	A	H	H	H	H	A	B	B	B	H	A	H	A	A	H	B	H	B	H	H	A	H	H	H	H	H	A	B	H	A
Chr16-23068532		B	A	H	A	A	B	H	A	B	H	A	H	H	A	H	H	H	A	A	H	H	H	H	A	B	B	B	H	A	H	A	A	H	B	H	B	H	H	A	H	H	H	H	H	A	B	H	A
Chr16-23604118		H	A	H	A	A	B	H	H	H	H	A	H	H	A	H	H	H	A	A	H	H	B	H	A	B	H	B	H	A	H	A	A	H	B	H	B	H	H	A	H	H	H	H	H	A	B	H	A
Chr16-23606389		H	A	H	A	A	B	H	H	H	H	A	H	H	A	H	H	H	A	A	H	H	B	H	A	B	H	B	H	A	H	A	A	H	B	H	B	H	H	A	H	H	H	H	H	A	B	H	A
Chr16-23877678		H	A	H	A	A	B	H	H	H	H	A	H	H	A	H	H	H	A	A	H	H	B	H	A	B	H	B	H	A	H	A	A	H	H	H	B	H	H	A	H	H	H	H	A	A	B	H	A
Chr16-24175972		H	A	H	A	A	B	H	H	H	H	A	H	H	A	H	A	H	A	A	H	H	B	H	A	H	H	B	H	A	H	A	A	H	H	H	B	H	H	A	H	H	H	H	A	A	B	H	A
Chr16-24298945		H	A	H	A	A	B	H	H	H	H	A	H	H	A	H	A	H	A	A	H	H	B	H	A	H	H	B	H	A	H	A	A	H	H	H	B	H	H	A	H	H	H	H	A	A	B	H	A
Chr16-24369573		H	A	H	A	A	B	H	H	H	H	A	H	H	A	H	A	H	A	A	H	H	B	H	A	H	H	B	H	A	H	A	A	H	H	H	B	H	H	A	H	H	H	H	A	A	B	H	A
Chr16-24851843		H	A	H	A	A	B	H	H	H	H	A	H	H	A	H	A	H	A	A	H	H	B	H	A	H	H	B	H	A	H	A	A	H	H	H	B	H	H	A	H	H	A	H	A	A	B	U	A
Chr16-24953952		H	A	H	A	A	B	H	H	H	H	A	H	H	A	H	A	H	A	A	H	H	B	H	A	H	H	B	H	A	H	A	A	H	H	H	B	H	H	A	H	H	A	H	A	A	B	U	A
Chr16-25141237		H	A	H	A	H	B	H	H	H	H	A	H	H	A	H	A	H	A	A	A	H	B	H	H	H	H	B	H	A	H	A	A	H	H	H	B	H	H	A	H	H	A	H	A	A	B	H	A
Chr16-25210525		H	A	H	A	H	B	H	H	H	H	A	H	H	A	H	A	H	A	A	A	H	B	H	H	H	H	B	H	A	H	A	A	H	H	H	B	H	H	A	H	H	A	H	A	A	B	H	A
Chr16-25535159		H	A	H	A	H	B	H	H	H	H	A	H	H	A	H	A	H	A	A	A	H	B	H	H	H	H	B	H	A	H	A	A	H	H	H	B	H	H	A	H	B	A	H	A	A	B	H	A
Chr16-25627035		H	A	H	A	H	B	H	H	H	H	A	H	H	A	H	A	H	A	A	A	H	B	H	H	H	H	B	H	A	H	A	A	H	A	H	B	H	H	A	H	B	A	H	A	A	B	H	A
Chr16-25677699		H	A	H	A	H	B	H	H	H	H	A	H	B	A	H	A	H	A	A	A	H	B	H	H	H	H	B	H	A	H	A	A	H	A	H	B	H	H	A	H	B	A	H	A	H	B	H	A
Chr16-25877038		H	A	A	A	H	B	H	H	H	H	A	H	B	A	H	A	H	A	A	A	H	B	H	H	H	H	B	H	A	H	A	A	H	A	H	B	H	H	A	H	B	A	H	A	H	B	H	A
Chr16-25907804		H	A	A	A	H	B	H	H	H	H	A	H	B	A	H	A	H	A	A	A	H	B	H	H	H	H	B	H	A	H	A	A	H	A	H	B	H	H	A	H	B	A	H	A	H	B	H	A
Chr16-26090363		H	A	A	A	H	B	H	H	H	H	A	H	B	A	H	A	H	A	A	A	H	B	H	H	H	H	B	H	A	H	A	A	H	A	H	B	H	H	A	H	B	A	H	A	H	B	H	A
Chr16-26429008		H	A	A	A	H	B	H	H	H	H	H	H	B	A	H	A	H	A	A	A	H	B	H	H	H	H	B	H	A	H	A	A	H	A	H	B	H	H	A	H	B	A	H	A	H	B	H	A
Chr16-26563385		H	A	A	A	H	B	H	H	H	H	H	H	B	A	H	A	H	A	A	A	H	B	H	H	H	H	B	H	A	H	H	A	H	A	H	B	H	H	A	H	B	A	H	A	H	B	H	A
Chr16-26624122		H	A	A	A	H	B	H	H	H	H	H	H	B	A	H	A	H	A	A	A	H	B	H	H	H	H	B	H	A	H	H	A	H	A	H	B	H	H	A	H	B	A	H	A	H	B	H	A
Chr16-26764716		H	A	A	A	H	B	H	H	H	H	H	H	B	A	H	A	H	A	A	A	H	B	H	H	H	H	H	H	A	H	H	A	H	A	H	B	H	H	A	H	B	A	H	A	H	B	H	A
Chr16-26798158		H	A	A	A	H	B	H	H	H	H	H	H	B	A	H	A	H	A	A	A	H	B	H	H	H	H	H	H	A	H	H	A	H	A	H	B	H	H	A	H	B	A	H	A	H	B	H	A
Chr16-26894754		H	A	A	A	H	B	H	H	H	H	H	H	B	A	H	A	B	A	A	A	H	B	H	H	H	H	H	H	A	H	H	A	H	A	H	B	H	H	A	H	B	A	H	A	H	B	H	A
Chr16-27000641		H	A	A	A	H	B	H	H	H	H	H	H	B	A	H	A	B	A	A	A	H	B	H	H	H	H	H	H	A	H	H	A	H	A	H	B	H	H	A	H	B	A	H	A	H	B	H	A
Chr16-27060917		H	A	A	A	H	B	H	H	H	H	H	H	B	A	H	A	B	A	A	A	H	B	H	H	H	H	H	H	A	H	H	A	H	A	H	B	H	H	A	H	B	A	H	A	H	B	H	A
Chr16-27366242		H	A	A	A	H	B	H	H	H	H	B	B	B	A	H	A	B	A	A	A	H	B	H	H	H	H	H	H	A	H	H	A	H	A	H	B	H	H	B	H	B	A	H	A	H	B	B	A
Chr16-27502893		H	A	A	A	H	B	H	H	H	H	H	B	B	A	H	A	B	A	A	A	H	B	H	H	H	H	H	H	A	H	H	A	H	A	H	B	H	H	B	H	B	A	H	A	H	B	B	A
Chr16-28496781		H	A	A	A	H	B	H	H	H	H	B	H	B	A	H	A	B	A	A	A	H	B	H	A	H	H	H	H	A	H	H	U	H	A	H	H	H	H	B	H	H	A	H	A	H	B	B	A
Chr16-29002010		H	A	A	A	H	B	H	H	H	H	H	B	B	A	H	A	B	A	A	A	H	B	H	A	H	H	H	H	A	H	H	A	H	A	H	H	H	H	B	H	H	A	H	A	H	B	B	A
Chr17-427778		A	H	B	H	A	H	A	B	B	B	B	H	H	H	B	A	A	H	A	H	H	A	A	B	H	H	A	H	H	H	H	B	A	H	H	H	A	B	A	H	A	H	A	A	B	H	A	A
Chr17-988867		A	H	B	H	A	H	A	B	B	B	B	H	H	H	B	A	A	H	A	H	H	A	A	B	H	H	A	A	H	H	H	B	A	H	H	H	A	B	A	H	A	H	H	A	B	H	A	A
Chr17-1454789		A	H	B	H	A	H	A	B	B	B	B	H	H	H	B	A	A	H	A	H	H	A	A	B	H	H	A	A	H	H	H	B	A	H	H	H	A	B	A	H	A	H	H	A	B	H	A	A
Chr17-2561734		A	H	B	H	A	H	A	B	B	B	B	H	H	H	H	A	A	H	A	H	H	A	A	B	H	H	A	A	H	H	A	B	A	H	H	H	A	B	A	H	A	H	H	A	B	H	A	A
Chr17-2676514		A	H	B	H	A	H	A	B	B	B	B	H	H	H	H	A	A	H	A	H	H	A	A	B	H	H	A	A	H	H	A	B	A	H	H	H	A	B	A	H	A	H	H	A	B	H	A	A
Chr17-2744926		A	H	B	H	A	H	A	B	B	B	B	H	H	H	H	A	H	H	A	H	H	A	A	B	H	H	A	A	H	H	A	B	A	H	H	H	A	B	A	H	A	H	H	A	B	H	A	A
Chr17-3379171		A	H	B	H	A	H	A	B	B	B	B	H	H	H	H	A	H	H	A	H	H	A	A	B	H	H	A	A	H	H	A	B	A	H	H	H	A	B	A	B	A	H	H	A	B	H	A	A
Chr17-3734557		A	H	B	H	A	H	A	B	B	B	B	A	H	H	H	A	H	H	A	B	H	A	A	B	H	H	A	A	H	H	A	B	A	H	H	H	A	B	A	B	A	H	H	A	B	H	A	A
Chr17-4927740		A	H	B	H	A	H	A	B	B	B	B	A	H	H	H	A	H	H	A	B	H	A	H	B	H	H	H	A	H	H	A	B	A	H	H	H	H	B	A	B	A	H	H	A	B	H	A	A
Chr17-5673720		A	H	B	B	A	A	A	H	B	B	H	A	H	H	H	A	H	H	A	B	H	A	H	B	H	H	H	A	H	H	A	B	A	H	H	H	H	B	A	B	A	H	H	A	H	A	A	A
Chr17-6612088		A	H	B	B	A	A	A	A	B	B	H	A	H	H	H	A	H	H	A	B	H	A	H	B	B	H	A	A	U	H	A	B	A	H	H	H	H	B	A	B	A	H	H	A	H	A	A	H
Chr17-7577478		A	H	B	B	A	A	A	A	B	B	A	A	H	A	A	H	H	H	A	B	H	A	H	B	B	H	A	A	U	H	A	B	H	H	H	H	H	B	A	B	A	H	H	A	H	A	A	H
Chr17-8812073		A	H	B	B	A	H	A	A	H	B	A	A	H	A	A	H	H	A	A	B	H	A	H	B	B	H	A	A	H	H	A	B	H	H	H	H	H	B	A	B	A	H	H	A	H	A	A	H
Chr17-9524353		A	H	B	B	A	H	A	A	H	B	A	A	H	A	A	H	H	A	A	B	H	H	H	B	B	H	A	A	H	H	A	B	H	H	H	H	H	B	A	B	A	H	H	A	H	A	A	H
Chr17-9647254		A	H	B	B	A	H	A	A	H	B	A	A	H	A	A	H	H	A	A	B	H	H	H	B	B	H	A	A	H	H	A	B	H	H	H	H	H	B	A	B	A	H	H	A	H	A	A	H
Chr17-9741431		A	H	B	B	A	H	A	A	H	B	A	A	H	A	A	H	H	A	A	B	H	H	H	B	B	H	A	A	H	A	A	B	H	H	H	H	H	B	A	B	A	H	H	A	H	A	A	H
Chr17-10089757		A	H	B	B	A	H	A	A	H	B	A	A	H	A	A	H	H	A	A	B	H	H	H	B	B	H	A	A	A	A	A	B	B	H	H	H	H	B	A	B	A	H	H	A	H	A	A	H
Chr17-10290767		A	H	B	B	A	H	A	A	H	B	A	A	H	A	A	H	H	A	A	B	H	H	H	B	B	H	A	A	A	A	A	B	B	H	H	H	H	B	A	B	A	H	H	A	H	A	A	H
Chr17-10403620		A	H	B	B	A	H	A	A	H	B	A	A	H	A	A	H	H	A	A	B	H	H	H	B	B	H	A	A	A	A	A	B	B	H	H	H	H	B	A	B	A	H	H	A	H	A	A	H
Chr17-10563917		A	H	B	B	A	H	A	A	H	B	A	A	H	A	A	H	B	A	A	B	H	H	H	B	B	H	A	A	A	A	A	B	B	H	H	H	H	B	A	B	A	H	H	A	H	A	A	H
Chr17-10946825		A	H	B	B	A	H	A	A	H	B	A	A	H	A	A	H	B	A	A	B	H	H	H	B	B	H	A	A	A	A	A	B	B	H	H	H	H	B	A	B	A	H	H	A	H	A	A	B
Chr17-11093886		A	H	B	B	A	H	A	A	H	B	A	A	H	A	A	H	B	A	A	B	H	H	H	B	B	H	A	A	A	A	A	B	B	H	H	H	H	B	A	B	A	H	H	A	H	A	A	B
Chr17-11271752		A	H	B	B	A	H	A	A	H	B	A	A	H	A	A	H	B	A	A	B	H	H	H	B	B	H	A	A	A	A	A	B	B	H	H	H	H	B	A	B	A	H	H	A	H	A	A	B
Chr17-11309289		A	H	B	B	A	H	A	A	H	B	A	A	H	A	A	H	B	A	A	B	H	H	H	B	B	H	A	A	A	A	A	B	B	H	H	H	H	B	A	B	A	H	H	A	H	A	A	B
Chr17-11575723		A	H	B	B	A	H	A	A	H	B	A	A	H	A	A	H	B	A	A	B	H	H	H	B	B	H	A	A	A	A	A	H	B	H	H	H	H	B	A	B	A	H	H	A	H	A	A	B
Chr17-12815506		A	H	H	B	A	H	A	A	H	B	A	A	A	A	A	H	B	A	A	B	H	H	H	H	B	H	A	A	A	A	A	H	B	H	H	H	B	B	H	B	A	H	B	A	H	A	A	B
Chr17-12946689		A	H	H	B	A	H	A	A	H	B	A	A	A	A	A	H	B	A	A	B	H	H	H	H	B	H	A	A	A	A	A	H	B	H	H	H	B	B	H	B	A	H	B	A	H	A	A	B
Chr17-13291704		A	H	H	B	A	H	A	A	H	B	A	A	A	A	A	H	B	A	A	B	H	H	H	H	B	H	A	A	A	A	A	H	B	H	H	H	B	B	H	B	A	H	B	A	H	A	A	B
Chr17-13372893		A	H	H	B	A	H	A	A	H	B	A	A	A	A	A	H	B	A	A	B	H	H	H	H	B	H	A	A	A	A	A	H	B	H	H	H	B	B	H	B	A	H	B	A	H	A	A	B
Chr17-13413929		A	H	H	B	A	H	A	A	H	B	A	A	A	A	A	H	B	A	A	B	A	H	H	H	B	H	A	A	A	A	A	H	B	H	H	H	B	B	H	B	A	H	B	A	H	A	A	B
Chr17-13970136		A	H	H	B	A	H	A	A	H	B	A	A	A	A	A	H	B	A	A	H	A	H	H	H	B	H	A	A	A	A	A	H	B	H	H	H	B	B	H	B	A	H	B	A	H	A	A	B
Chr17-14390905		A	H	H	B	A	H	A	A	H	B	A	A	A	A	A	H	B	A	A	H	A	A	H	H	B	H	A	A	A	A	A	H	B	H	H	H	B	B	H	B	A	H	B	A	H	A	A	B
Chr17-14452302		A	H	H	B	A	H	A	A	H	B	A	A	A	A	A	H	B	A	A	H	A	A	H	H	B	H	A	A	A	A	A	H	B	H	H	H	B	B	H	B	A	H	B	A	H	A	A	B
Chr17-14493008		A	H	H	B	A	H	A	A	H	B	A	A	A	A	A	H	B	A	A	H	A	A	H	H	B	H	A	A	A	A	A	H	B	H	H	H	B	B	H	B	A	H	B	A	H	A	A	B
Chr17-14979930		A	H	H	B	A	H	A	A	H	B	A	A	A	A	A	H	B	A	A	H	A	A	H	H	B	H	A	A	A	A	A	H	B	H	H	H	B	B	H	B	A	H	B	H	H	A	A	B
Chr17-15101256		A	H	H	B	A	H	A	A	H	B	A	A	A	A	A	H	B	A	A	H	A	A	H	H	B	H	A	A	A	A	A	H	B	H	H	H	B	B	H	B	A	H	B	H	H	A	A	B
Chr17-15191609		A	H	H	B	A	H	A	A	H	B	A	A	A	A	A	H	B	A	A	H	A	A	H	H	B	H	A	A	A	A	A	H	B	H	H	H	B	B	H	B	A	H	B	H	H	A	A	B
Chr17-15851291		A	H	H	B	A	H	A	A	H	B	A	A	A	A	A	H	B	A	A	H	A	A	H	H	B	H	A	A	A	A	A	H	B	H	H	H	B	B	H	B	A	H	B	H	H	A	A	B
Chr17-16775038		A	H	H	B	A	H	A	A	H	B	A	A	A	A	A	H	B	A	A	H	A	A	H	H	B	H	A	A	A	A	A	H	B	H	H	H	B	B	H	B	A	H	B	H	H	A	A	B
Chr17-17023918		A	H	H	B	A	H	A	A	H	B	A	A	A	A	A	H	B	A	A	H	A	A	H	H	B	H	A	A	A	A	A	H	B	H	H	H	B	B	H	B	A	H	B	H	H	A	A	B
Chr17-17868642		A	H	H	B	A	H	A	A	H	B	A	A	A	A	A	H	B	A	A	H	A	A	H	H	B	H	A	A	A	A	A	H	B	A	H	H	B	B	H	B	A	H	B	H	H	A	A	B
Chr17-19785378		A	H	H	B	A	H	A	A	H	B	A	A	A	A	A	H	B	A	A	H	A	A	H	H	B	H	A	A	H	A	A	H	B	A	H	H	B	B	H	B	A	H	B	H	H	A	A	B
Chr17-22423593		A	H	H	B	A	H	A	A	H	B	A	A	A	A	A	H	B	A	A	H	A	A	H	H	B	H	A	A	H	A	A	H	B	A	H	H	B	B	H	B	A	H	B	H	H	A	A	B
Chr17-23279223		A	H	H	B	A	H	A	A	H	B	A	A	A	A	A	H	B	A	A	H	A	A	H	H	B	H	A	A	H	A	A	H	B	A	H	H	B	B	H	B	A	H	B	H	H	A	A	B
Chr17-23817609		A	H	H	B	A	H	A	A	H	B	A	A	A	A	A	H	B	A	A	H	A	A	H	H	B	H	A	A	H	A	A	H	B	A	H	H	B	B	H	B	A	H	B	H	H	A	A	B
Chr17-24839278		A	H	H	B	A	H	A	A	H	B	A	A	A	A	A	H	B	A	A	H	A	A	H	H	B	H	A	A	H	A	A	H	B	A	H	H	B	B	H	B	A	H	B	H	H	A	A	B
Chr17-25231040		A	A	H	B	A	H	A	A	H	B	A	A	A	A	A	H	B	A	A	H	H	A	H	H	B	H	A	A	H	A	A	H	B	A	H	H	B	B	H	B	A	H	B	H	H	A	A	B
Chr17-25826115		A	A	H	B	A	H	A	A	H	B	A	A	A	A	A	H	B	A	A	H	H	A	H	H	B	H	A	A	H	A	A	H	B	A	H	H	B	B	H	B	A	H	B	H	H	A	A	B
Chr17-26126932		A	A	H	B	A	H	A	A	H	B	A	A	A	A	A	H	B	A	A	H	H	A	H	H	B	H	A	A	H	A	A	H	B	A	H	H	B	B	H	B	A	H	B	H	H	A	A	B
Chr17-26489321		A	A	H	B	A	H	A	A	H	B	A	A	A	A	A	H	B	A	A	H	H	A	H	H	B	H	A	A	H	A	A	H	B	A	H	H	B	B	H	B	A	H	B	H	H	H	A	B
Chr17-26856964		A	A	H	B	A	H	A	A	H	B	A	A	A	A	A	H	B	A	A	H	H	H	H	H	B	H	A	A	H	A	A	H	B	A	H	H	B	B	H	B	A	H	B	H	H	H	A	B
Chr17-27224060		A	A	H	B	A	H	A	A	H	B	A	A	A	A	A	H	B	A	A	H	H	H	H	H	B	H	A	A	H	A	A	H	B	A	H	H	B	B	H	B	A	H	B	H	H	H	A	B
Chr17-27527223		A	A	H	B	A	H	A	A	H	B	A	A	A	A	A	H	B	A	A	H	H	H	H	H	B	H	A	A	H	A	A	H	B	A	H	H	B	B	H	B	A	H	B	H	H	H	A	B
Chr17-27868275		A	A	H	B	A	H	A	A	H	B	A	A	A	A	A	H	B	A	A	H	H	H	H	H	B	H	A	A	H	A	A	H	B	A	H	H	B	B	H	B	A	H	B	H	H	H	A	B
Chr17-28434494		A	A	H	B	A	H	A	A	H	B	A	A	A	A	H	H	B	A	H	H	H	H	H	H	B	H	A	A	H	A	A	H	B	H	H	H	B	B	H	B	A	H	B	H	H	H	A	B
Chr17-28530353		A	A	H	B	A	H	A	A	H	B	A	A	A	A	H	H	B	A	H	H	H	H	H	H	B	H	A	A	H	A	A	H	B	H	H	H	B	B	H	B	A	H	B	H	H	H	A	B
Chr17-28945558		A	H	H	B	A	H	A	A	H	B	A	A	A	A	H	H	B	A	H	U	H	H	H	H	B	H	A	A	H	A	A	H	B	H	H	H	B	B	H	B	A	H	B	H	H	H	A	B
Chr17-29110807		A	H	H	B	A	H	A	A	H	B	A	A	A	A	H	H	B	A	H	H	H	H	H	H	B	H	A	A	H	A	A	H	B	H	H	H	B	B	H	B	A	H	B	H	H	H	A	B
Chr17-30023726		A	H	H	B	H	H	A	H	H	B	A	A	A	A	H	H	B	A	H	H	H	H	H	H	B	H	A	A	H	A	A	H	B	H	H	H	B	B	H	B	A	H	B	H	H	H	A	B
Chr17-30264144		A	H	H	B	H	H	A	H	H	B	A	A	A	A	H	H	B	A	H	H	H	H	H	H	B	H	A	A	H	A	A	H	B	H	H	H	B	B	H	B	A	H	B	H	H	H	A	B
Chr17-30271907		A	H	H	B	H	H	A	H	H	B	A	A	A	A	H	H	B	A	H	H	H	H	H	H	B	H	A	A	H	A	A	H	B	H	H	H	B	B	H	B	A	H	B	H	H	H	A	B
Chr17-31068693		A	H	H	B	H	H	A	H	H	B	A	A	A	A	H	H	B	A	H	H	H	H	A	H	B	H	A	A	H	A	A	H	B	H	H	H	B	B	H	B	A	H	H	H	H	H	A	B
Chr17-31234485		A	H	H	H	H	H	A	H	H	B	A	A	A	A	H	H	B	A	H	H	H	H	A	H	B	H	A	A	H	A	A	H	B	H	H	H	B	B	H	B	A	H	H	H	H	H	A	B
Chr17-31331040		A	H	H	H	H	H	A	H	H	B	A	A	A	A	H	H	B	A	H	H	H	H	A	H	B	H	A	A	H	A	A	H	B	H	H	H	B	B	H	B	A	H	H	H	H	H	A	B
Chr17-31476329		A	H	H	H	H	H	A	H	H	B	A	A	A	A	H	H	B	A	H	H	H	H	A	H	B	H	H	A	H	A	A	H	B	H	H	H	B	B	H	B	A	H	H	H	H	H	A	B
Chr17-31531428		A	H	H	H	H	H	A	H	H	B	A	A	A	A	H	H	B	A	H	H	H	H	A	H	B	H	H	A	H	A	A	H	B	H	H	H	B	B	H	B	A	H	H	H	H	H	A	B
Chr17-31769312		A	H	H	H	U	H	A	H	H	B	A	A	A	A	H	H	B	A	H	H	H	H	A	H	B	H	H	A	H	A	A	H	B	H	H	H	B	B	H	B	A	H	H	H	H	H	A	B
Chr17-31860545		A	H	H	H	H	H	A	H	H	B	A	A	U	A	A	H	B	A	H	H	H	H	A	H	B	H	H	A	H	A	A	H	B	H	H	H	B	B	H	B	A	H	H	H	H	H	A	B
Chr17-31999647		A	H	H	H	H	H	A	H	H	B	A	A	A	A	A	H	B	A	H	H	H	H	A	H	B	H	H	A	H	A	A	H	B	H	H	H	B	B	H	B	A	H	H	H	H	H	A	B
Chr17-32058180		A	H	H	H	H	H	A	H	H	B	A	A	A	A	A	H	B	A	H	H	H	H	A	H	B	H	H	A	H	A	A	H	B	H	H	H	B	B	H	B	A	B	H	H	H	H	A	B
Chr17-32487745		A	H	H	H	H	H	A	H	H	B	A	A	A	A	A	H	B	A	H	H	H	H	A	H	B	H	H	A	H	A	A	H	B	H	H	H	B	B	H	B	A	B	H	H	H	H	A	B
Chr17-32810630		A	H	H	H	H	H	A	H	H	H	A	A	A	A	A	H	B	A	H	H	H	H	A	H	H	H	H	A	H	A	A	H	B	H	H	H	B	B	H	B	A	B	H	H	H	H	A	B
Chr17-33386811		A	H	H	H	H	H	A	H	H	H	A	A	A	A	H	H	B	A	H	H	H	H	A	H	H	H	H	A	H	A	A	H	B	H	H	H	B	B	H	B	A	B	H	H	H	H	A	B
Chr17-33453882		A	H	H	H	H	H	A	H	H	H	A	A	A	A	H	H	B	A	H	H	H	H	A	H	H	H	H	A	H	A	A	H	B	H	H	H	B	B	H	B	A	B	H	H	H	H	A	B
Chr17-33650522		A	H	H	H	H	H	A	H	H	H	A	A	A	A	H	H	B	A	H	H	H	H	A	H	H	H	H	A	H	A	A	H	B	H	H	H	B	B	H	B	A	B	H	H	H	H	A	B
Chr17-33802789		A	H	H	H	H	H	A	H	H	H	A	A	A	A	H	H	B	A	H	H	H	H	A	H	H	H	H	A	H	A	A	H	B	H	H	H	B	B	H	B	A	B	H	H	H	H	A	B
Chr17-34081684		A	H	H	H	H	H	A	H	H	H	A	A	A	A	H	H	B	A	H	H	H	H	A	H	H	H	H	A	H	A	A	H	B	H	H	H	B	B	H	B	A	B	H	H	H	H	A	B
Chr17-34171537		A	H	H	H	H	H	A	H	H	H	A	A	A	A	H	H	B	A	H	H	H	H	A	H	H	H	H	A	H	A	A	A	B	H	H	H	B	B	H	B	A	B	H	H	H	H	A	B
Chr18-119601		B	H	H	H	H	B	H	H	A	B	H	H	H	H	H	H	B	H	H	A	H	A	H	B	H	H	H	H	A	A	H	H	B	A	H	B	H	A	H	H	H	A	A	A	B	H	H	H
Chr18-163354		B	H	H	H	H	B	H	H	A	B	H	H	H	H	H	H	B	H	H	A	H	A	H	B	H	H	H	H	A	A	H	H	B	A	H	B	H	A	H	H	H	A	A	A	B	H	H	H
Chr18-741012		B	H	H	B	H	B	H	H	A	B	H	H	H	H	H	H	B	H	H	A	H	A	H	B	H	H	H	H	A	A	H	A	B	A	H	B	H	A	H	H	A	A	A	A	B	H	H	H
Chr18-805584		B	H	H	B	H	B	H	H	A	B	H	H	H	H	H	H	B	H	H	A	H	A	H	B	H	H	H	H	A	A	H	A	B	A	H	B	H	A	H	H	A	A	A	A	B	H	H	H
Chr18-1413854		B	H	H	B	H	B	H	H	A	B	H	H	H	H	H	H	B	H	H	A	H	A	H	B	H	H	H	H	A	A	H	A	B	A	H	B	H	A	H	H	A	A	A	A	B	H	H	H
Chr18-1869589		B	H	H	B	H	B	H	H	A	B	H	H	H	H	H	H	B	H	H	A	H	A	H	B	H	H	H	H	A	A	H	A	B	A	H	B	H	A	H	H	A	A	A	A	B	H	H	H
Chr18-1975557		B	H	H	B	H	B	H	H	A	B	H	H	H	H	H	H	B	H	H	A	H	A	H	B	H	H	H	H	A	A	H	A	B	A	H	B	H	A	H	H	A	A	A	A	B	H	H	H
Chr18-2476666		B	H	H	B	H	B	H	H	A	B	H	H	H	H	H	H	B	H	H	A	H	A	H	B	H	H	H	H	A	A	H	A	B	A	H	B	H	A	H	H	A	A	A	A	B	H	H	H
Chr18-3464019		B	H	H	B	H	B	H	H	A	B	H	H	H	H	H	H	B	H	H	A	H	A	H	B	H	H	H	H	A	U	H	A	B	A	H	B	H	A	H	H	A	A	A	A	B	H	U	H
Chr18-3602178		B	H	H	B	H	B	H	H	A	B	H	H	H	H	H	H	B	H	H	A	H	A	H	B	H	H	H	H	A	A	H	A	B	A	H	B	H	A	H	H	A	A	A	A	B	H	H	H
Chr18-4049447		B	H	H	B	H	B	H	H	A	B	H	H	H	H	H	H	B	H	H	A	H	A	H	B	H	H	H	H	A	H	H	H	B	A	H	B	H	A	H	H	A	A	A	A	B	H	H	H
Chr18-5000729		B	H	H	B	H	B	H	H	A	B	H	H	H	H	H	H	B	H	H	A	H	A	H	B	H	H	H	H	A	H	H	H	B	A	H	B	H	A	H	H	A	A	A	A	B	H	H	H
Chr18-6706404		B	H	H	B	H	B	H	H	A	B	H	H	H	H	H	H	B	H	H	A	H	A	H	B	H	H	H	H	A	H	H	H	B	A	H	B	H	A	H	H	A	A	A	A	B	H	H	H
Chr18-8283848		B	H	H	B	H	B	H	H	A	B	H	H	H	H	H	H	B	H	H	A	H	A	H	B	H	H	H	H	A	H	H	H	B	A	H	B	H	A	H	H	A	A	A	A	B	H	H	H
Chr18-9516345		B	H	H	B	H	B	H	H	A	B	H	H	H	H	H	H	B	H	H	A	H	A	H	B	H	H	H	H	A	H	H	H	B	A	H	B	H	A	H	H	A	A	A	A	B	H	H	H
Chr18-9841678		B	H	H	B	H	B	H	H	A	B	H	H	H	H	H	H	B	H	H	A	H	A	H	B	H	H	H	H	A	H	H	H	B	A	H	B	H	A	H	H	A	A	A	A	B	H	H	H
Chr18-9998531		B	H	H	B	H	B	H	H	H	B	H	H	H	H	H	H	B	H	H	A	H	A	H	B	H	H	H	H	A	H	H	H	B	A	H	B	H	A	H	H	A	A	A	A	B	H	H	H
Chr18-10595065		B	U	H	B	H	B	H	H	H	B	H	H	H	H	H	H	B	H	H	A	H	A	H	B	H	H	H	H	A	H	B	H	B	A	H	B	H	A	H	H	A	A	A	A	B	H	H	H
Chr18-10728682		B	A	H	B	H	B	H	H	H	B	H	H	H	H	H	H	B	H	H	A	H	A	H	B	H	H	H	H	A	H	B	H	B	A	H	B	H	A	H	H	A	A	A	A	B	H	H	H
Chr18-11009990		B	A	H	B	H	B	H	H	H	B	H	H	H	H	H	H	B	H	H	A	H	A	H	B	H	H	H	H	A	H	B	H	B	A	H	B	H	A	H	H	A	A	A	A	B	H	H	H
Chr18-11168921		B	A	H	B	H	B	A	H	H	B	H	H	H	H	H	H	B	H	H	A	H	A	H	B	H	H	H	H	A	H	B	H	B	A	H	B	H	A	H	H	A	A	A	A	B	H	H	H
Chr18-11388681		B	A	H	B	H	B	A	H	H	B	H	H	H	H	H	H	B	H	H	A	H	A	H	B	H	B	H	H	A	H	B	H	B	A	H	B	H	A	H	H	A	A	A	A	B	H	H	H
Chr18-11776475		B	A	H	B	A	B	A	H	H	B	H	H	H	H	H	H	B	H	H	U	H	A	H	B	H	B	H	H	A	H	B	H	B	A	H	B	H	A	H	H	A	A	A	A	B	H	H	H
Chr18-12102376		B	A	H	B	A	B	A	H	H	B	H	H	H	B	H	H	B	H	H	A	H	A	H	B	H	B	H	H	A	H	B	H	B	A	H	B	H	A	H	H	A	A	A	A	B	H	H	H
Chr18-12469395		B	A	H	B	A	B	A	H	H	B	H	B	H	B	H	H	B	H	H	A	H	A	H	B	H	B	A	H	A	H	B	H	B	A	H	B	H	A	H	H	A	A	A	A	B	H	H	H
Chr18-12648337		B	A	H	B	A	B	A	H	H	B	H	B	H	B	H	H	B	H	H	A	H	A	H	B	H	B	A	H	A	H	B	H	B	A	H	B	H	A	H	H	A	A	A	A	B	B	H	H
Chr18-12761319		B	A	H	B	A	B	A	H	H	B	H	B	H	B	H	H	B	H	H	A	H	A	H	B	H	B	A	H	A	H	B	H	B	A	H	B	H	A	H	B	A	A	A	A	B	B	H	H
Chr18-12797833		B	A	H	B	A	B	A	H	H	B	H	B	H	B	H	H	B	H	H	A	H	A	H	B	H	B	A	H	A	H	B	H	B	A	H	B	H	A	H	B	A	A	A	A	B	B	H	H
Chr18-13359433		B	A	H	B	A	B	A	H	H	B	H	B	H	B	H	H	B	H	A	A	H	A	H	B	H	B	A	H	A	H	B	H	B	A	H	B	H	A	H	B	A	A	A	A	B	B	H	H
Chr18-13486027		B	A	H	B	A	B	A	H	H	B	H	H	H	B	H	H	B	H	A	A	H	A	H	B	H	B	A	H	A	H	B	H	B	A	H	B	H	A	H	B	A	A	A	A	B	B	H	U
Chr18-13563832		B	A	H	B	A	B	A	B	H	B	U	B	H	B	H	H	B	H	A	A	H	A	H	B	H	B	A	H	A	H	B	H	B	A	H	B	H	A	H	B	A	A	A	A	B	B	H	H
Chr18-13691799		U	A	H	B	A	B	A	B	H	B	H	B	H	B	H	H	B	H	A	A	H	A	H	B	H	B	A	H	A	H	B	H	B	A	H	B	H	A	H	B	A	A	A	A	B	B	H	H
Chr18-14037027		B	A	H	B	A	B	A	B	H	B	H	B	H	B	H	H	B	H	A	A	H	A	H	B	H	B	A	H	A	H	B	H	B	A	H	B	H	A	H	B	A	A	A	A	B	B	H	H
Chr18-14316238		B	A	H	B	A	B	A	B	H	B	A	B	H	B	H	H	B	H	A	A	H	A	H	B	H	B	A	H	A	H	B	H	B	A	H	B	H	A	H	B	A	A	A	A	B	B	H	H
Chr18-16512962		U	H	H	H	A	H	A	B	B	B	A	B	A	B	H	H	B	H	A	B	H	A	H	B	A	H	A	H	A	H	B	H	B	A	H	B	H	A	H	H	A	A	H	H	B	B	H	U
Chr18-16721685		H	H	H	H	A	H	A	B	B	B	A	B	H	B	H	H	B	A	A	B	H	A	H	B	A	H	A	H	A	H	B	H	B	A	H	B	H	A	H	H	A	A	H	H	B	B	H	U
Chr18-16899561		H	H	H	H	A	H	A	B	B	B	A	B	H	B	H	H	B	A	A	B	H	A	H	B	A	H	A	H	A	H	B	H	B	A	H	B	H	A	H	H	A	H	H	H	B	B	H	U
Chr18-17152064		H	H	H	H	A	H	A	B	B	B	A	B	H	B	H	H	B	A	A	B	H	A	H	B	A	H	A	H	A	H	B	H	B	A	H	B	H	A	H	H	A	H	H	H	B	B	H	H
Chr18-17325175		H	H	H	H	A	H	A	B	B	B	A	B	H	B	H	H	B	A	A	B	H	A	H	B	A	H	A	H	A	H	B	H	B	A	H	B	H	A	H	H	A	H	H	H	B	B	H	H
Chr18-17591818		H	H	H	H	A	H	A	B	B	B	A	B	H	B	H	H	B	A	A	B	B	A	H	B	A	H	A	H	A	H	B	H	B	A	B	B	H	A	B	H	A	H	H	H	B	B	H	H
Chr18-17663069		H	H	U	H	A	H	A	B	B	B	A	B	H	B	H	H	B	A	A	B	B	A	H	B	A	H	A	H	A	B	B	H	B	A	B	B	H	A	B	H	A	H	H	H	B	B	H	H
Chr18-17841476		H	H	H	H	A	H	A	B	B	B	A	B	H	B	H	H	B	A	A	B	B	A	H	B	A	H	A	H	A	B	B	H	B	A	B	B	H	A	B	H	A	H	H	H	B	B	H	H
Chr18-18266839		H	H	H	H	A	H	A	B	B	B	A	B	H	B	H	A	B	A	A	B	B	A	H	B	A	U	A	H	A	U	B	H	B	A	B	H	H	A	B	H	A	H	H	H	B	B	H	H
Chr18-18517223		H	H	H	H	A	H	A	B	B	B	H	B	B	B	H	A	B	A	A	B	B	A	H	B	A	H	A	H	A	B	B	H	B	A	B	H	H	A	B	H	A	H	H	H	B	B	H	H
Chr18-19056216		H	H	H	H	A	H	A	B	B	B	H	B	B	B	H	A	B	A	A	B	B	A	H	B	A	H	A	H	A	H	B	H	B	A	B	H	H	A	B	H	A	H	H	H	B	B	H	H
Chr18-19277262		H	H	H	H	A	H	A	B	B	B	H	B	B	B	H	A	B	A	A	B	B	A	H	B	A	B	A	H	A	H	B	H	B	A	B	H	H	A	B	H	A	H	A	H	B	B	H	H
Chr18-19447805		H	H	H	H	H	H	A	B	B	B	H	B	B	B	H	A	B	A	A	B	B	A	H	B	A	B	A	H	A	H	B	H	B	A	B	H	H	A	B	H	A	H	A	H	B	B	H	H
Chr18-19645153		H	H	H	H	H	H	A	B	B	B	H	B	B	B	H	A	B	A	A	B	B	A	H	B	A	B	A	H	A	H	B	H	B	A	B	H	H	A	B	H	A	H	A	H	B	B	H	H
Chr18-19725832		H	H	H	H	H	H	A	B	B	B	H	B	B	B	H	A	B	A	A	B	B	A	H	B	A	B	A	H	A	H	B	H	B	A	B	H	H	A	B	H	A	H	A	H	B	B	H	H
Chr18-19943773		H	H	H	H	H	H	A	B	B	B	H	B	B	B	H	A	B	A	A	B	B	A	H	B	A	B	A	H	A	H	B	H	B	A	B	H	H	A	B	H	A	H	A	H	B	B	H	H
Chr18-20226941		H	H	H	H	H	H	A	B	B	B	H	B	B	B	H	A	B	A	H	B	B	A	H	B	A	H	A	H	A	H	B	H	B	A	B	H	H	A	B	H	A	H	A	H	B	B	H	H
Chr19-41433		B	H	B	H	B	B	H	H	A	H	H	B	A	H	A	H	H	H	A	A	A	H	H	H	H	B	B	H	A	H	A	A	B	H	B	A	H	B	H	A	H	H	A	B	H	H	H	A
Chr19-598262		B	H	B	H	B	B	H	H	A	H	H	B	A	H	A	H	H	H	A	A	A	H	H	H	H	B	B	H	A	H	A	A	B	H	B	A	H	B	H	A	H	H	A	B	H	H	H	A
Chr19-869684		B	H	B	H	B	B	H	H	H	H	H	B	A	H	A	H	H	H	A	A	A	H	H	H	H	B	B	H	A	H	A	A	B	H	B	A	H	B	H	A	H	H	A	B	H	H	H	A
Chr19-932407		B	H	B	H	B	B	H	H	H	H	H	B	A	H	A	H	H	H	A	A	A	H	H	H	H	B	B	H	A	H	A	A	B	H	B	A	H	B	H	A	H	H	A	B	H	H	H	A
Chr19-1236067		B	H	B	H	B	B	H	H	H	H	H	B	A	H	A	H	H	H	A	A	A	H	H	H	H	B	B	H	A	H	A	A	B	H	B	A	H	B	H	A	H	H	A	B	H	H	H	A
Chr19-1282767		B	H	B	H	B	B	H	H	H	H	H	B	A	H	A	H	H	H	A	A	A	H	H	H	H	B	B	H	A	H	A	A	B	H	B	A	A	B	H	A	H	H	A	B	H	H	H	A
Chr19-1336736		B	H	B	H	B	B	H	H	H	H	H	B	A	H	A	H	H	H	A	A	A	H	H	H	H	B	B	H	A	H	A	A	B	H	B	A	A	B	H	A	H	H	A	B	H	H	H	A
Chr19-1449489		B	H	B	H	B	B	H	H	H	H	H	B	A	H	A	H	H	H	A	A	A	H	H	H	H	B	B	H	A	H	A	A	B	H	B	A	A	B	H	A	H	H	A	B	H	H	H	A
Chr19-1638992		B	H	B	H	B	B	H	A	H	H	H	B	A	H	A	H	H	H	A	A	A	H	H	H	B	B	B	H	A	H	A	A	B	H	B	A	A	B	H	A	H	H	A	B	H	H	H	A
Chr19-1855502		B	H	B	H	B	B	H	A	H	H	H	B	A	H	A	H	H	H	A	A	A	H	H	H	B	B	B	H	A	H	A	A	B	H	B	A	A	B	H	A	H	H	A	B	H	H	H	A
Chr19-2165135		B	H	B	H	B	B	H	A	H	H	H	B	A	H	A	H	H	H	A	A	A	H	H	H	B	B	B	H	A	H	A	A	B	H	B	A	A	B	H	A	H	H	A	B	H	H	H	A
Chr19-2338300		B	H	B	H	B	B	H	A	H	H	H	B	A	H	A	H	H	H	A	A	A	H	H	H	B	B	B	H	A	H	A	A	B	H	B	A	A	B	H	A	H	H	A	B	H	H	H	A
Chr19-2499989		B	H	B	H	B	B	H	A	H	H	H	B	A	H	A	H	H	H	A	A	A	H	H	H	B	B	B	H	A	H	A	A	B	H	B	A	A	B	H	A	H	H	A	B	H	H	H	A
Chr19-2591635		B	H	B	H	B	B	H	A	H	H	H	B	A	H	A	H	H	H	A	A	A	H	H	H	B	B	B	H	A	H	A	A	B	H	B	A	A	B	H	A	H	H	A	B	H	H	H	A
Chr19-2625201		B	H	B	H	B	B	H	A	H	H	H	B	A	H	A	H	H	H	A	A	A	H	H	H	B	B	B	H	A	H	A	A	B	H	B	A	A	B	H	A	H	H	A	B	H	H	H	A
Chr19-3214412		B	H	B	H	B	B	H	A	H	H	H	B	A	H	A	H	U	H	A	A	A	H	H	H	B	B	B	H	A	U	A	A	B	H	B	A	A	B	H	A	H	H	A	B	H	H	U	A
Chr19-3308594		B	H	B	H	B	B	H	A	H	H	H	B	A	H	A	H	U	H	A	A	A	H	H	H	B	B	B	H	A	U	A	A	B	H	B	A	A	B	H	A	U	H	A	B	H	H	U	A
Chr19-3578852		B	H	B	H	B	B	H	A	H	H	H	B	A	H	A	H	U	H	A	A	A	H	H	H	B	B	B	H	A	U	A	A	B	H	B	A	A	B	H	A	U	H	A	B	H	H	U	A
Chr19-3728708		B	H	B	H	B	B	H	A	H	H	H	B	A	H	A	H	U	H	A	A	A	H	H	H	B	B	B	H	A	U	A	A	B	H	B	A	A	B	H	A	U	H	A	B	H	H	U	A
Chr19-3775260		B	H	B	H	B	B	H	A	H	H	H	B	A	H	A	H	U	H	A	A	A	H	H	H	B	B	B	H	A	U	A	A	B	H	B	A	A	B	H	A	U	H	A	B	H	H	U	A
Chr19-4043989		B	H	B	H	B	B	H	A	H	H	H	B	A	H	A	B	U	H	A	A	A	H	H	H	B	B	B	H	A	U	A	A	B	H	B	A	A	B	H	H	U	H	A	B	H	H	U	A
Chr19-4318555		B	H	B	A	B	B	H	A	H	H	H	B	A	H	A	B	U	U	A	A	A	H	H	H	B	B	B	H	A	A	A	A	B	H	B	A	H	B	H	H	U	H	A	B	H	H	H	A
Chr19-4357233		B	H	B	A	B	B	H	A	H	H	H	B	A	H	H	B	U	U	A	A	A	H	H	H	B	B	B	H	A	A	A	A	B	H	B	A	H	B	H	H	H	H	A	B	H	H	H	A
Chr19-4591210		B	H	B	A	B	B	H	A	H	H	H	B	A	H	H	B	U	U	A	A	A	H	H	H	B	B	B	H	A	A	A	A	B	H	B	A	H	B	H	H	H	H	A	B	H	U	H	A
Chr19-5142523		B	H	B	A	B	B	H	A	H	H	H	B	A	H	B	B	U	U	A	A	A	H	H	H	B	B	B	H	A	A	A	A	B	H	B	A	H	B	H	H	H	H	A	B	H	U	H	A
Chr19-5630728		B	H	B	A	B	H	H	A	H	H	H	B	A	H	B	B	H	H	A	A	A	H	H	H	B	B	B	H	A	A	A	A	B	H	B	A	H	B	H	H	H	H	A	B	H	U	H	A
Chr19-6457419		B	H	B	A	B	H	H	A	H	H	H	B	A	H	B	B	H	H	A	A	A	H	H	H	B	B	B	H	A	A	A	A	B	H	B	A	H	B	H	H	H	H	A	H	H	U	H	A
Chr19-7876945		B	H	B	A	B	A	H	A	H	H	H	B	A	H	B	B	H	H	B	A	A	H	A	H	B	H	B	H	A	A	H	A	A	H	B	A	H	B	H	H	H	H	A	H	H	H	H	H
Chr19-7890248		B	H	B	A	B	A	H	A	H	H	H	B	A	H	B	B	H	H	B	A	A	H	A	H	B	H	B	H	A	A	H	A	A	H	B	A	H	B	H	H	H	H	A	H	H	H	H	H
Chr19-8059576		B	H	B	A	B	A	H	A	H	H	H	B	A	H	B	B	H	H	B	A	A	H	A	H	B	H	B	H	A	A	H	A	A	H	B	A	H	B	H	H	H	H	A	H	H	H	H	H
Chr19-8424738		B	H	B	A	B	A	H	A	H	H	H	B	A	H	B	B	H	H	B	A	A	H	A	H	H	H	H	H	A	A	H	A	A	H	B	A	H	B	H	H	H	H	A	H	H	H	H	H
Chr19-8986692		B	H	B	A	B	A	H	A	H	H	H	B	A	H	B	B	H	H	B	A	A	H	A	H	H	H	H	H	A	A	H	A	A	H	B	A	H	B	H	H	H	H	A	H	H	H	H	H
Chr19-8998006		B	H	B	A	B	A	H	A	H	U	H	B	A	H	B	B	H	H	B	A	A	H	A	H	H	H	H	H	A	A	H	A	A	H	B	A	H	B	H	H	H	H	A	H	H	H	H	H
Chr19-9514700		B	H	B	A	B	A	H	A	H	H	H	B	A	H	B	B	H	H	B	A	A	H	A	H	H	H	H	H	A	A	H	A	A	H	B	A	H	B	H	H	H	H	A	H	H	H	H	H
Chr19-10064129		B	H	B	A	B	A	H	A	H	H	H	B	A	B	B	B	H	H	B	A	A	H	A	H	H	H	H	H	A	A	H	A	A	H	B	A	H	B	H	H	H	H	A	H	H	H	H	H
Chr19-10793637		B	H	B	A	B	A	H	A	H	H	H	H	H	B	B	B	H	H	B	A	A	H	A	H	H	H	H	H	A	A	H	A	A	H	B	A	H	H	H	H	H	H	A	H	B	H	H	H
Chr19-10890759		B	H	B	A	B	A	H	A	H	H	H	H	H	B	B	B	H	H	B	A	A	H	A	H	H	H	H	H	A	A	H	A	A	H	B	A	H	H	H	H	H	H	A	H	B	H	H	H
Chr19-11717767		B	H	B	A	B	A	H	A	H	H	H	H	H	B	B	B	H	H	B	A	A	H	A	H	H	H	H	H	A	A	H	A	A	H	B	A	H	H	H	H	H	H	A	H	B	H	H	H
Chr19-11861155		B	H	B	A	B	A	H	A	H	H	H	A	H	B	B	B	H	H	B	A	A	H	A	H	H	H	H	H	A	A	H	A	A	H	B	A	H	H	H	H	H	H	A	H	B	H	H	H
Chr19-12526951		B	H	B	A	B	A	H	A	H	H	H	A	H	B	B	B	H	H	B	A	A	H	A	H	H	H	H	H	A	A	H	A	A	H	B	A	H	H	H	H	H	H	A	H	B	H	H	B
Chr19-12801910		B	H	B	A	B	A	H	A	H	H	H	A	H	B	B	B	H	H	B	A	A	H	A	H	H	H	H	H	A	A	H	A	A	H	B	A	H	H	H	B	H	H	A	H	B	H	H	B
Chr19-13144371		B	H	B	A	B	A	H	A	H	H	H	A	H	B	B	B	H	H	B	A	A	H	H	H	H	H	H	H	A	A	H	A	A	H	B	A	H	H	A	B	H	H	A	H	B	H	H	B
Chr19-13303219		B	H	B	A	H	A	H	A	H	H	H	A	H	B	B	B	H	H	B	A	H	H	H	H	H	H	H	H	A	A	H	A	A	H	B	A	H	H	A	B	H	H	A	H	B	H	H	B
Chr19-13777396		B	H	B	A	H	A	H	A	H	H	H	A	H	H	H	B	H	H	B	A	H	H	H	H	H	H	H	B	A	A	H	A	A	H	B	A	H	H	A	B	H	H	A	H	B	H	H	B
Chr19-15346271		B	H	B	A	H	A	H	A	H	H	H	A	H	H	H	B	H	H	B	A	H	H	H	H	H	H	H	B	A	A	H	H	A	H	B	A	H	H	H	B	H	H	A	H	B	H	H	B
Chr19-15852617		B	H	B	A	H	A	H	A	H	H	H	A	H	H	H	B	H	H	B	A	H	B	H	H	H	H	H	B	A	A	H	H	A	H	B	A	H	H	H	B	H	H	A	H	B	H	H	B
Chr19-17006064		H	H	B	A	H	A	H	A	H	H	H	A	H	H	H	B	H	H	B	A	H	B	H	H	H	H	H	B	A	A	H	H	A	H	B	A	H	H	H	B	H	H	A	H	B	H	H	B
Chr19-17425203		H	H	B	A	H	A	H	A	H	H	H	A	H	H	H	B	H	H	B	A	H	B	H	H	H	H	H	B	A	A	H	H	A	H	B	A	H	H	H	B	H	H	A	H	B	H	H	B
Chr19-17507757		H	H	B	A	H	A	H	A	H	H	H	A	H	H	H	B	H	H	B	A	H	B	H	H	H	H	H	B	A	A	H	H	A	H	B	A	H	H	H	B	H	H	A	H	B	H	H	B
Chr19-18449501		H	H	B	A	H	A	H	A	H	H	H	A	H	H	H	B	H	H	B	A	H	B	H	H	H	H	H	B	A	A	H	H	A	H	B	A	H	H	H	B	H	H	A	H	B	H	H	B
Chr19-20507509		H	H	B	A	H	A	H	A	H	H	H	A	H	H	H	B	H	H	B	A	H	B	H	H	H	H	H	B	A	A	H	H	A	H	B	A	H	H	H	B	H	H	A	H	B	H	H	B
Chr19-24604001		H	H	B	A	H	A	H	A	H	H	H	A	H	H	H	B	H	H	B	A	H	B	H	H	H	H	H	B	A	A	H	H	A	H	B	A	H	H	H	B	H	H	A	H	B	H	H	B
Chr19-25497081		H	H	B	A	H	A	H	A	H	H	H	A	H	H	H	B	H	H	B	A	H	B	H	H	H	H	H	B	A	A	H	H	A	H	B	A	H	H	H	B	H	H	A	H	B	H	H	B
Chr19-26244727		H	H	B	A	H	A	H	A	H	H	H	A	H	H	H	B	H	H	B	A	H	B	H	H	H	H	H	B	A	A	H	H	A	H	B	A	H	H	H	B	H	H	A	H	B	H	H	B
Chr19-26524282		H	H	B	A	H	A	H	A	H	H	H	A	H	H	H	B	H	H	B	A	H	B	H	H	H	H	H	B	A	A	H	H	A	H	B	A	H	H	H	B	H	H	A	H	B	H	H	B
Chr20-2124386		H	B	A	H	B	A	B	B	B	H	B	A	H	A	B	B	H	B	H	A	H	B	A	H	A	H	H	B	H	H	H	B	H	H	H	H	H	H	H	H	H	A	A	H	B	A	H	H
Chr20-3110754		H	B	A	H	B	A	B	B	B	H	B	A	H	A	B	B	H	B	H	A	H	B	H	H	A	H	H	B	H	H	H	B	H	H	H	H	H	H	H	H	H	A	A	H	B	A	A	H
Chr20-3439389		H	B	A	H	B	A	B	B	B	B	B	H	H	A	B	B	H	B	H	A	H	B	H	H	A	H	H	B	H	H	A	B	H	H	H	H	H	H	H	H	H	A	A	H	H	A	A	H
FLC20_KASP		H	H	H	H	B	A	B	B	B	B	B	H	H	A	B	H	H	B	H	A	H	B	H	B	H	B	H	B	B	B	A	B	U	H	H	H	H	H	H	H	H	A	A	B	B	A	A	H
Chr20-3935908		C	C	U	C	C	A	C	C	C	C	C	C	C	A	C	C	C	C	C	A	C	C	C	C	U	C	C	C	C	C	A	C	C	C	C	C	C	C	C	C	C	A	A	C	C	A	A	C
Chr20-4419887		C	C	A	C	C	A	C	C	C	C	C	C	C	A	C	C	C	C	C	A	C	C	C	C	U	C	C	C	C	C	A	C	C	C	A	C	C	C	C	C	C	A	A	C	C	A	A	C
Chr20-5391736		C	C	A	C	C	A	C	C	C	C	C	C	C	A	C	C	C	C	C	A	C	C	C	C	A	C	C	C	C	C	A	C	C	C	A	C	U	C	C	A	C	A	A	C	C	A	A	C
Chr20-5658231		C	C	A	C	C	A	C	C	C	C	C	C	C	A	C	C	C	C	C	C	C	C	C	C	A	C	C	C	C	C	A	C	C	C	A	C	C	C	C	A	C	A	A	C	C	A	A	C
Chr20-6582704		H	B	A	H	B	A	B	B	B	B	B	H	H	A	B	H	H	B	H	H	H	B	H	H	A	H	H	B	H	H	A	B	A	H	A	H	H	H	H	A	H	A	A	B	H	A	A	H
Chr20-6632718		H	B	A	H	B	A	B	B	B	B	B	H	H	A	B	H	H	B	H	H	H	B	H	H	A	H	H	B	H	H	A	B	A	H	A	H	H	H	H	A	H	A	A	B	H	A	A	H
Chr20-6950555		A	B	A	H	B	A	B	B	B	B	B	H	H	A	B	H	H	B	H	H	H	B	H	H	A	H	H	B	H	H	A	B	A	H	A	H	H	H	H	A	H	A	A	B	H	H	A	H
Chr20-7381065		A	B	A	H	B	A	B	B	B	B	B	H	H	A	B	H	A	B	H	H	H	B	H	H	A	H	H	B	H	H	A	B	A	H	A	H	H	A	H	A	H	A	A	B	H	H	A	H
Chr20-7466857		A	B	A	H	B	A	B	B	B	B	B	H	H	A	B	H	A	B	H	H	H	B	H	H	A	H	H	B	H	H	A	B	A	H	A	H	H	A	H	A	H	A	A	B	H	H	A	H
Chr20-7648940		A	B	A	H	B	A	B	B	B	B	B	H	H	A	B	H	A	B	H	H	H	B	H	H	A	H	H	B	H	H	A	B	A	H	A	H	H	A	H	A	H	A	A	B	H	H	A	H
Chr20-8594766		A	B	A	B	B	A	B	H	B	B	B	H	H	A	B	H	A	B	H	H	H	B	H	H	A	H	H	B	A	H	A	H	A	H	A	H	H	A	H	A	H	A	A	B	H	H	A	A
Chr20-9452437		A	B	A	B	B	A	B	H	B	B	B	H	H	A	B	H	A	B	H	H	H	B	H	H	A	H	H	B	A	H	A	H	A	H	A	H	H	A	H	A	A	A	A	B	H	H	A	A
Chr20-10025528		A	B	A	B	B	A	B	H	B	B	B	H	H	A	B	H	A	B	H	H	H	B	H	H	A	H	H	B	A	H	A	H	A	H	A	H	H	A	H	A	A	A	A	B	H	H	A	A
Chr20-10509685		A	B	A	B	B	A	B	H	B	B	B	H	H	A	B	H	A	B	H	H	H	B	H	H	A	H	H	B	A	H	A	H	A	H	A	H	H	A	H	A	A	A	A	B	H	H	A	A
Chr20-10997393		A	B	A	B	B	A	B	H	B	B	U	H	H	A	B	H	A	B	H	H	H	B	H	H	A	H	A	B	A	H	A	H	A	H	A	H	H	A	H	A	A	A	A	B	H	H	A	A
Chr20-11092958		A	B	A	B	B	A	B	H	B	B	B	H	H	A	B	H	A	B	H	H	H	B	H	H	A	H	A	B	A	H	A	H	A	H	A	H	H	A	U	A	A	A	A	B	H	H	A	A
Chr20-11366267		A	B	A	B	U	A	B	H	B	B	U	H	H	A	U	H	A	B	H	H	H	B	H	H	A	H	A	B	A	H	A	H	A	H	A	H	H	A	H	A	A	A	A	B	H	H	A	A
Chr20-11578011		A	B	A	B	B	A	B	H	B	B	B	H	H	A	B	H	A	B	H	H	H	B	H	H	A	H	A	B	A	H	H	H	A	H	A	H	H	A	H	A	A	A	A	B	H	H	A	A
Chr20-12146461		A	B	A	B	B	A	B	H	B	B	B	H	H	A	B	H	A	B	H	H	H	B	H	H	A	H	A	B	A	H	H	H	A	H	A	H	H	A	H	A	A	A	A	B	H	H	A	A
Chr20-12557044		A	B	A	B	B	A	B	H	B	B	B	H	H	A	B	H	A	B	H	H	H	B	H	H	A	H	A	B	A	H	H	H	A	H	A	H	H	A	A	A	A	A	A	B	H	H	A	A
Chr20-12839420		A	B	A	B	B	H	B	H	B	B	B	H	H	A	B	H	A	B	H	H	H	B	H	B	A	H	A	B	A	H	H	H	A	H	A	H	H	A	A	A	A	A	A	B	H	H	A	A
Chr20-13126817		A	B	A	B	B	H	B	H	B	B	B	H	H	A	B	H	A	B	H	H	H	B	H	B	A	H	A	B	A	H	H	H	A	H	A	H	H	A	A	A	A	A	A	B	H	H	A	A
Chr20-13928884		A	B	A	B	B	H	B	H	B	B	B	H	H	A	B	H	A	B	H	H	B	B	H	B	A	H	A	B	A	H	H	H	A	H	A	H	H	A	A	A	A	A	A	B	H	H	A	A
Chr20-13968882		A	B	A	B	B	H	H	H	B	B	B	H	H	A	B	H	A	B	H	H	B	B	H	B	A	H	A	B	A	H	H	H	A	H	A	H	H	A	A	A	A	A	A	B	H	H	A	A
Chr20-15589522		A	B	A	B	B	A	H	H	B	B	B	H	H	A	B	H	A	B	H	H	B	B	H	B	A	H	A	B	A	H	H	H	A	H	A	H	H	A	A	A	A	A	A	B	H	H	A	A
Chr20-17193503		A	B	A	B	B	A	H	H	B	B	B	H	H	A	B	H	A	B	H	H	B	B	H	B	A	H	A	B	A	H	H	H	A	H	A	H	H	A	A	A	A	A	A	B	H	H	A	A
Chr20-18092779		A	B	A	B	B	A	H	H	B	B	B	H	H	A	B	H	A	B	H	H	B	B	H	B	A	H	A	B	A	H	H	H	A	H	A	H	H	A	A	A	A	A	A	B	H	H	A	A
Chr20-20233017		A	B	A	B	B	A	H	H	B	B	B	H	B	A	B	H	A	B	H	H	B	B	H	B	A	H	A	B	A	H	H	H	A	H	A	H	H	A	A	A	A	A	A	B	H	H	A	A
Chr20-22482457		A	B	A	B	B	A	H	H	B	B	B	H	B	A	B	H	A	B	H	H	B	B	H	B	A	H	A	B	A	H	H	H	A	H	A	H	H	A	A	A	A	A	A	B	H	H	A	A
Chr20-24263566		A	B	A	B	B	A	H	H	B	B	B	H	B	A	B	H	A	B	H	H	H	B	H	B	A	H	A	B	A	H	H	H	A	H	A	H	H	A	A	A	A	A	A	B	B	H	A	A
Chr20-24954358		A	B	A	B	B	A	H	H	B	B	B	H	B	A	B	H	A	B	H	H	H	B	H	B	A	A	A	B	A	H	H	H	A	H	A	H	H	A	A	A	A	A	A	B	B	H	A	A
Chr20-25063481		A	B	A	B	B	A	H	H	B	B	B	H	B	A	B	H	A	B	H	H	H	B	H	B	A	A	A	B	A	H	H	H	A	H	A	H	H	A	A	A	A	A	A	B	B	H	A	A
Chr20-25170087		A	B	A	B	B	A	H	H	B	B	B	H	B	A	B	H	A	B	H	H	H	B	H	B	A	A	A	B	A	H	H	H	A	H	A	H	H	A	A	A	A	A	A	B	B	H	A	A
Chr20-25913889		A	B	A	B	B	A	H	H	B	B	B	H	B	A	B	H	A	B	H	H	H	B	H	B	A	A	A	B	A	H	H	H	A	H	A	H	H	A	A	A	A	A	A	B	B	H	A	A
Chr20-27023372		A	B	A	B	B	A	H	H	B	B	B	H	B	A	B	H	A	B	B	H	H	B	H	B	A	A	A	B	A	H	H	H	A	H	A	H	A	A	A	A	A	A	A	B	B	H	A	A
Chr20-27156852		A	B	A	B	B	A	H	H	B	B	B	H	B	A	B	H	A	B	B	H	H	B	H	B	A	A	A	B	A	H	H	H	A	H	A	H	A	A	A	A	A	A	A	B	B	H	A	A
Chr20-27954112		A	B	A	B	B	A	H	H	B	B	B	H	B	A	B	B	A	B	B	H	H	B	H	B	A	A	A	B	A	H	H	H	A	H	A	H	A	A	A	A	A	A	A	B	B	H	A	A
Chr20-28489010		A	B	A	B	B	A	H	H	B	B	B	H	B	A	B	B	A	B	B	H	H	B	H	B	A	A	H	B	A	H	H	H	A	H	A	H	A	A	A	A	A	A	A	B	B	H	A	A
Chr20-29003422		A	B	A	B	B	A	H	H	B	B	B	H	B	A	B	B	A	B	B	H	H	B	H	B	A	A	H	B	A	H	H	H	A	H	A	H	A	A	A	A	A	A	A	B	B	H	A	A
Chr20-29500068		A	B	A	B	B	A	H	H	B	B	B	H	B	A	B	B	A	B	B	H	H	B	H	B	A	A	H	B	A	H	H	H	A	H	A	H	A	A	A	A	A	A	A	B	B	H	A	A
Chr20-29641934		A	H	A	B	B	A	H	H	B	B	B	H	B	A	B	B	A	B	B	H	H	B	H	B	A	A	H	B	A	H	H	H	A	H	A	H	A	A	A	A	A	A	A	B	B	H	A	A
[truncated: 196 more columns]
