# Supplementary material for: All roads lead to Rome: QTL analysis for vernalization requirement and dissection of allelic variation uncovered unexpected diversity of FLC loci in Camelina sativa
Source: Front Plant Sci. 2025 Jul 25;16:1639872. doi: 10.3389/fpls.2025.1639872 (PMC12331742; doi:10.3389/fpls.2025.1639872)
Supplement: Supplementary Table 7 — Summary of the alignment of GBS data from 10 individual ‘Joelle’ plants with the DH55 reference genome. A total of 79740 SNPs were detected, which have a quality score over 30 and less than 20% missing data. As per standard nomenclature ‘0/0’ calls represent the reference genome SNP, ‘0/1’ heterozygous calls, ‘1/1’ represent the alternative SNPs and ‘./.’ represent a no call due to insufficient data. [file Table7.xlsx]

## Sheet: Sheet1
Supplementary File 7. Summary of the alignment of GBS data from 10 individual 'Joelle' plants with the DH55 reference genome. A total of 79740 SNPs were detected, which have a quality score over 30 and less than 20% missing data. As per standard nomenclature '0/0' calls represent the reference genome SNP, '0/1' heterozygous calls, '1/1' represent the alternative SNPs and './.' represent a no call…
			SNP calls
			0/0	0/1	1/1	./.
	Joelle.1	# SNPs	20622	36013	21954	1151
		%	0.258616	0.45163	0.27532	0.0144344
	Joelle.2	# SNPs	32221	12119	33845	1555
		%	0.404076	0.151981	0.424442	0.0195009
	Joelle.3	# SNPs	31676	11439	35821	804
		%	0.397241	0.143454	0.449222	0.0100828
	Joelle.4	# SNPs	33526	12475	31962	1777
		%	0.420441	0.156446	0.400828	0.0222849
	Joelle.5	# SNPs	27864	19481	31732	663
		%	0.349436	0.244306	0.397943	0.00831452
	Joelle.6	# SNPs	31418	11366	35303	1653
		%	0.394006	0.142538	0.442726	0.0207299
	Joelle.7	# SNPs	24395	29235	25354	756
		%	0.305932	0.366629	0.317958	0.00948081
	Joelle.8	# SNPs	31583	11085	35177	1895
		%	0.396075	0.139014	0.441146	0.0237647
	Joelle.9	# SNPs	35878	13180	28794	1888
		%	0.449937	0.165287	0.361099	0.023677
	Joelle.10	# SNPs	36223	11823	30418	1276
		%	0.454264	0.148269	0.381465	0.016002
