# Supplementary material for: All roads lead to Rome: QTL analysis for vernalization requirement and dissection of allelic variation uncovered unexpected diversity of FLC loci in Camelina sativa
Source: Front Plant Sci. 2025 Jul 25;16:1639872. doi: 10.3389/fpls.2025.1639872 (PMC12331742; doi:10.3389/fpls.2025.1639872)
Supplement: Supplementary Table 8 — Comparison of GBS data from 10 individual ‘Joelle’ plants to three separate ‘Joelle’ reference genomes for the regions surrounding the Csa.FLC.C13 gene. For reference, the spring-type Csa.FLC.C13_KASP marker is present in Joelle.2, Joelle.9 & Joelle.10, the winter-type Csa.FLC.C13_KASP marker is present in Joelle.3, Joelle.4, Joelle.5, Joelle.6 & Joelle.8 and a heterozygous Csa.FLC.C13_KASP marker is present in Joelle.1 & Joelle.7. As per standard nomenclature ‘0/0’ calls represent the reference genome SNP, ‘0/1’ heterozygous calls, ‘1/1’ represent the alternative SNPs and ‘./.’ represent a no call due to insufficient data. [file Table8.xlsx]

## Sheet: Sheet1
Supplementary File 8. Comparison of GBS data from 10 individual 'Joelle' plants to three separate 'Joelle' reference genomes for the regions surrounding the Csa.FLC.C13 gene. For reference, the spring-type Csa.FLC.C13_KASP marker is present in Joelle.2, Joelle.9 & Joelle.10, the winter-type Csa.FLC.C13_KASP marker is present in Joelle.3, Joelle.4, Joelle.5, Joelle.6 & Joelle.8 and a heterozygous …
					DOE-JGI phytozome Joelle v1.1 reference genome																AAFC reference genome																NCBI (GCA_036769185.1) reference genome
#CHROM	POS	REF	ALT		Joelle.1	Joelle.2	Joelle.3	Joelle.4	Joelle.5	Joelle.6	Joelle.7	Joelle.8	Joelle.9	Joelle.10		#CHROM	POS	REF	ALT		Joelle.1	Joelle.2	Joelle.3	Joelle.4	Joelle.5	Joelle.6	Joelle.7	Joelle.8	Joelle.9	Joelle.10		#CHROM	POS	REF	ALT		Joelle.1	Joelle.2	Joelle.3	Joelle.4	Joelle.5	Joelle.6	Joelle.7	Joelle.8	Joelle.9	Joelle.10
Chr13	3054854	A	G		0/1	0/0	1/1	1/1	1/1	1/1	0/1	1/1	0/0	0/0		Chr13	3171608	A	T		0/1	1/1	0/0	0/0	0/0	0/0	0/1	0/0	0/0	0/0		Chr13	3665140	T	C		0/1	0/0	1/1	1/1	1/1	1/1	1/1	1/1	0/0	0/0
Chr13	3055164	A	G		0/1	0/0	1/1	1/1	1/1	1/1	0/1	1/1	0/0	1/1		Chr13	3171807	A	G		0/1	1/1	0/0	0/0	0/0	0/0	0/1	0/0	1/1	0/0		Chr13	3665605	T	C		0/1	0/0	1/1	1/1	1/1	1/1	1/1	1/1	0/0	0/0
Chr13	3055201	A	G		0/1	0/0	1/1	1/1	1/1	1/1	0/1	1/1	0/0	1/1		Chr13	3225433	A	T		0/1	1/1	0/0	0/0	0/0	0/0	0/1	0/0	1/1	0/0		Chr13	3671912	A	G		0/1	0/0	1/1	1/1	1/1	1/1	0/1	1/1	0/0	0/0
Chr13	3116557	C	T		0/1	0/0	1/1	1/1	1/1	1/1	0/1	1/1	0/0	0/0		Chr13	3237202	A	T		0/0	1/1	0/0	0/0	0/0	0/0	0/1	0/0	1/1	0/0		Chr13	3672222	A	G		0/1	0/0	1/1	1/1	1/1	1/1	0/1	1/1	0/0	1/1
Chr13	3116602	C	T		0/1	0/0	1/1	1/1	1/1	1/1	0/1	1/1	0/0	1/1		Chr13	3257497	A	G		0/1	1/1	0/0	0/0	0/0	0/0	0/1	0/0	1/1	1/1		Chr13	3672259	A	G		0/1	0/0	1/1	1/1	1/1	1/1	0/1	1/1	0/0	1/1
Chr13	3118432	G	T		0/1	0/0	1/1	1/1	1/1	1/1	0/1	1/1	0/0	1/1		Chr13	3265017	A	G		0/1	1/1	0/0	0/0	0/0	0/0	0/1	0/0	1/1	0/0		Chr13	3733621	C	T		0/1	0/0	1/1	1/1	1/1	1/1	0/1	1/1	0/0	0/0
Chr13	3118792	G	A		0/1	0/0	1/1	1/1	1/1	1/1	0/0	1/1	0/0	1/1		Chr13	3265019	A	C		0/1	1/1	0/0	0/0	0/0	0/0	0/1	0/0	1/1	0/0		Chr13	3733666	C	T		0/1	0/0	1/1	1/1	1/1	1/1	0/1	1/1	0/0	1/1
Chr13	3132763	A	G		0/1	0/0	1/1	1/1	1/1	1/1	0/1	1/1	0/0	0/0		Chr13	3265073	G	A		0/1	1/1	0/0	0/0	0/0	0/0	0/1	0/0	1/1	0/0		Chr13	3735496	G	T		0/1	0/0	1/1	1/1	1/1	1/1	0/1	1/1	0/0	1/1
Chr13	3184856	G	T		0/1	0/0	1/1	1/1	1/1	1/1	0/1	1/1	0/0	0/0		Chr13	3265633	G	T		0/1	1/1	0/0	0/0	0/0	0/0	0/1	0/0	1/1	0/0		Chr13	3735856	G	A		0/1	0/0	1/1	1/1	1/1	1/1	0/0	1/1	0/0	1/1
Chr13	3193607	G	C		0/1	0/0	1/1	1/1	1/1	1/1	0/1	1/1	0/0	0/0		Chr13	3277722	C	A		0/1	1/1	0/0	0/0	0/0	0/0	0/1	0/0	1/1	0/0		Chr13	3742845	T	TC		0/1	0/0	1/1	1/1	1/1	1/1	0/1	1/1	0/0	0/0
Chr13	3202071	A	C		0/1	0/0	1/1	1/1	1/1	1/1	0/1	1/1	0/0	0/0		Chr13	3286926	AC	ACC		0/1	1/1	0/0	0/0	0/0	0/0	0/1	0/0	1/1	1/1		Chr13	3749829	A	G		0/1	0/0	1/1	1/1	1/1	1/1	0/1	1/1	0/0	0/0
Chr13	3205009	ATTTTT	ATTTTTT		0/1	0/0	1/1	1/1	1/1	1/1	0/1	1/1	1/1	0/0		Chr13	3286969	G	A		0/1	1/1	0/0	0/0	0/0	0/0	0/1	0/0	1/1	0/0		Chr13	3801897	G	T		0/1	0/0	1/1	1/1	1/1	1/1	0/1	1/1	0/0	0/0
Chr13	3208422	C	G		0/1	0/0	1/1	1/1	1/1	./.	0/1	1/1	0/0	0/0		Chr13	3302628	C	T		0/1	1/1	0/0	0/0	0/0	0/0	0/0	0/0	1/1	1/1		Chr13	3810649	G	C		1/1	0/0	1/1	1/1	1/1	1/1	0/1	1/1	0/0	0/0
Chr13	3218174	A	G		0/1	0/0	1/1	1/1	1/1	1/1	0/1	1/1	0/0	0/0		Chr13	3303091	C	T		0/1	1/1	0/0	0/0	0/0	0/0	0/1	0/0	1/1	1/1		Chr13	3819115	A	C		0/1	0/0	1/1	1/1	1/1	1/1	0/1	1/1	0/0	0/0
Chr13	3225754	A	G		0/1	0/0	1/1	1/1	1/1	1/1	0/1	1/1	1/1	0/0		Chr13	3309380	G	A		0/1	1/1	0/0	0/0	0/0	0/0	0/1	0/0	1/1	1/1		Chr13	3822053	ATTTTT	ATTTTTT		0/1	0/0	1/1	1/1	1/1	1/1	0/1	1/1	1/1	0/0
Chr13	3229860	T	G		0/1	0/0	1/1	1/1	1/1	1/1	0/1	1/1	0/0	0/0		Chr13	3309703	C	T		0/1	1/1	0/0	0/0	0/0	0/0	0/1	0/0	1/1	1/1		Chr13	3825280	CAAA	CAA		0/1	0/0	1/1	1/1	1/1	1/1	0/1	1/1	0/0	./.
Chr13	3243367	T	C		0/1	0/0	1/1	1/1	1/1	1/1	0/1	1/1	0/0	0/0		Chr13	3309706	C	T		0/1	1/1	0/0	0/0	0/0	0/0	0/1	0/0	1/1	1/1		Chr13	3835218	A	G		0/1	0/0	1/1	1/1	1/1	1/1	0/1	1/1	0/0	0/0
Chr13	3257371	T	G		0/1	0/0	1/1	1/1	1/1	1/1	0/1	1/1	0/0	0/0		Chr13	3309748	A	G		0/1	1/1	0/0	0/0	0/0	0/0	0/1	0/0	1/1	1/1		Chr13	3842798	A	G		0/1	0/0	1/1	1/1	1/1	1/1	0/1	1/1	1/1	0/0
Chr13	3268418	C	A		0/1	0/0	1/1	1/1	1/1	1/1	0/1	1/1	0/0	0/0		Chr13	3309770	G	A		0/1	1/1	0/0	0/0	0/0	0/0	0/1	0/0	1/1	1/1		Chr13	3846904	T	G		0/1	0/0	1/1	1/1	1/1	1/1	0/1	1/1	0/0	0/0
Chr13	3268535	A	G		0/1	0/0	1/1	1/1	1/1	1/1	0/1	1/1	1/1	0/0		Chr13	3371039	T	C		0/1	1/1	0/0	0/0	0/0	0/0	0/1	0/0	1/1	1/1		Chr13	3860411	T	C		0/1	0/0	1/1	1/1	1/1	1/1	0/1	1/1	0/0	0/0
Chr13	3268662	G	A		0/1	0/0	1/1	1/1	1/1	1/1	0/1	1/1	0/0	0/0		Chr13	3371084	T	C		0/1	1/1	0/0	0/0	0/0	0/0	0/1	0/0	1/1	0/0		Chr13	3874415	T	G		0/1	0/0	1/1	1/1	1/1	1/1	0/1	1/1	0/0	0/0
Chr13	3268795	C	A		0/1	0/0	1/1	1/1	1/1	1/1	0/1	1/1	0/0	0/0		Chr13	3372909	T	G		0/1	1/1	0/0	0/0	0/0	0/0	0/1	0/0	1/1	0/0		Chr13	3885462	C	A		0/1	0/0	1/1	1/1	1/1	1/1	0/1	1/1	0/0	0/0
Chr13	3269019	A	G		0/1	0/0	1/1	1/1	1/1	1/1	1/1	1/1	0/0	0/0		Chr13	3373269	A	G		0/1	1/1	0/0	0/0	0/0	0/0	1/1	0/0	1/1	0/0		Chr13	3885579	A	G		0/1	0/0	1/1	1/1	1/1	1/1	0/1	1/1	1/1	0/0
Chr13	3269072	G	A		0/1	0/0	1/1	1/1	1/1	1/1	1/1	1/1	0/0	0/0		Chr13	3380461	TC	T		0/1	0/1	0/0	0/0	0/0	0/0	0/1	0/0	1/1	0/1		Chr13	3885706	G	A		0/1	0/0	1/1	1/1	1/1	1/1	0/1	1/1	0/0	0/0
Chr13	3291042	G	A		0/1	0/0	1/1	1/1	1/1	1/1	0/0	1/1	0/0	0/0		Chr13	3387407	G	A		0/1	1/1	0/0	0/0	0/0	0/0	0/1	0/0	1/1	1/1		Chr13	3885839	C	A		0/1	0/0	1/1	1/1	1/1	1/1	0/1	1/1	0/0	0/0
Chr13	3291341	C	T		0/1	0/0	1/1	1/1	1/1	1/1	0/0	1/1	0/0	0/0		Chr13	3439405	T	G		0/1	1/1	0/0	0/0	0/0	0/0	0/1	0/0	1/1	1/1		Chr13	3886063	A	G		0/1	0/0	1/1	1/1	1/1	1/1	1/1	1/1	0/0	0/0
Chr13	3291376	T	C		0/1	0/0	1/1	1/1	1/1	1/1	0/0	1/1	0/0	0/0		Chr13	3448164	C	G		0/0	1/1	0/0	0/0	0/0	0/0	0/1	0/0	1/1	1/1		Chr13	3886116	G	A		0/1	0/0	1/1	1/1	1/1	1/1	1/1	1/1	0/0	0/0
Chr13	3304654	G	A		0/1	0/0	1/1	1/1	1/1	1/1	0/1	1/1	0/0	0/0		Chr13	3456629	C	A		0/1	1/1	0/0	0/0	0/0	0/0	0/1	0/0	1/1	1/1		Chr13	3908086	G	A		0/1	0/0	1/1	1/1	1/1	1/1	0/0	1/1	0/0	0/0
Chr13	3304722	G	A		0/1	0/0	1/1	1/1	1/1	1/1	0/1	1/1	0/0	0/0		Chr13	3462778	CAA	CAAA		0/1	1/1	0/0	0/0	0/0	0/0	0/1	0/0	1/1	./.		Chr13	3908384	C	T		0/1	0/0	1/1	1/1	1/1	1/1	0/0	1/1	0/0	0/0
Chr13	3330870	C	A		0/1	0/0	1/1	1/1	1/1	1/1	0/1	1/1	0/0	0/0		Chr13	3462957	G	C		0/1	1/1	0/0	0/0	0/0	0/0	0/1	0/0	1/1	1/1		Chr13	3908419	T	C		0/1	0/0	1/1	1/1	1/1	1/1	0/0	1/1	0/0	0/0
Chr13	3331169	A	T		0/1	0/0	1/1	1/1	1/1	1/1	0/1	1/1	0/0	0/0		Chr13	3472705	G	A		0/1	1/1	0/0	0/0	0/0	0/0	0/1	0/0	1/1	1/1		Chr13	3921698	G	A		0/1	0/0	1/1	1/1	1/1	1/1	0/1	1/1	0/0	0/0
Chr13	3332899	T	G		0/1	0/0	1/1	1/1	1/1	1/1	0/1	1/1	1/1	1/1		Chr13	3480007	G	A		0/1	1/1	0/0	0/0	0/0	0/0	0/1	0/0	0/0	1/1		Chr13	3921766	G	A		0/1	0/0	1/1	1/1	1/1	1/1	0/1	1/1	0/0	0/0
Chr13	3353084	G	A		0/1	0/0	1/1	1/1	1/1	1/1	0/1	1/1	0/0	0/0		Chr13	3484113	G	T		0/1	1/1	0/0	0/0	0/0	0/0	0/1	0/0	1/1	1/1		Chr13	3947916	C	A		0/1	0/0	1/1	1/1	1/1	1/1	0/1	1/1	0/0	0/0
Chr13	3370813	G	T		0/0	0/0	1/1	1/1	1/1	./.	0/1	1/1	0/0	0/0		Chr13	3497613	C	T		0/1	1/1	0/0	0/0	0/0	0/0	0/1	0/0	1/1	1/1		Chr13	3948215	A	T		0/1	0/0	1/1	1/1	1/1	1/1	0/1	1/1	0/0	0/0
Chr13	3383737	G	A		0/1	0/0	1/1	1/1	1/1	1/1	0/1	1/1	0/0	0/0		Chr13	3511401	G	T		0/1	1/1	0/0	0/0	0/0	0/0	0/1	0/0	1/1	1/1		Chr13	3970130	G	A		0/1	0/0	1/1	1/1	1/1	1/1	0/1	1/1	0/0	0/0
Chr13	3411875	T	C		0/1	0/0	1/1	1/1	1/1	1/1	0/1	1/1	0/0	0/0		Chr13	3522488	A	C		0/1	1/1	0/0	0/0	0/0	0/0	0/1	0/0	1/1	1/1		Chr13	3987861	G	T		0/0	0/0	1/1	1/1	1/1	./.	0/1	1/1	0/0	0/0
Chr13	3432212	G	C		0/1	0/0	1/1	1/1	1/1	1/1	0/1	1/1	0/0	0/0		Chr13	3522732	A	G		0/1	1/1	0/0	0/0	0/0	0/0	0/1	0/0	1/1	1/1		Chr13	3987965	ATTTTTTT	ATTTTTTTT		0/1	0/0	1/1	1/1	1/1	./.	0/1	1/1	0/0	0/0
Chr13	3440469	A	C		0/1	0/0	1/1	1/1	1/1	1/1	0/1	1/1	0/0	0/0		Chr13	3522865	A	C		0/1	1/1	0/0	0/0	0/0	0/0	0/1	0/0	1/1	1/1		Chr13	4000785	G	A		0/1	0/0	1/1	1/1	1/1	1/1	0/1	1/1	0/0	0/0
Chr13	3442669	T	A		0/1	0/0	1/1	1/1	1/1	1/1	0/1	1/1	0/0	0/0		Chr13	3523089	G	A		0/1	1/1	0/0	0/0	0/0	0/0	0/0	0/0	1/1	1/1		Chr13	4028924	T	C		0/1	0/0	1/1	1/1	1/1	1/1	0/1	1/1	0/0	0/0
Chr13	3447484	C	T		0/1	0/0	1/1	1/1	1/1	1/1	./.	1/1	0/0	0/0		Chr13	3523142	A	G		0/1	1/1	0/0	0/0	0/0	0/0	0/0	0/0	1/1	1/1		Chr13	4049262	G	C		0/1	0/0	1/1	1/1	1/1	1/1	0/1	1/1	0/0	0/0
Chr13	3447769	A	C		0/1	0/0	1/1	1/1	1/1	1/1	./.	1/1	0/0	0/0		Chr13	3545134	A	G		0/1	1/1	0/0	0/0	0/0	0/0	1/1	0/0	1/1	1/1		Chr13	4057519	A	C		0/1	0/0	1/1	1/1	1/1	1/1	0/1	1/1	0/0	0/0
Chr13	3449400	T	A		1/1	0/0	1/1	1/1	1/1	1/1	0/1	1/1	0/0	0/0		Chr13	3545429	T	C		0/1	1/1	0/0	0/0	0/0	0/0	1/1	0/0	1/1	1/1		Chr13	4059719	T	A		0/1	0/0	1/1	1/1	1/1	1/1	0/1	1/1	0/0	0/0
Chr13	3449401	T	A		1/1	0/0	1/1	1/1	1/1	1/1	0/1	1/1	0/0	0/0		Chr13	3545464	C	T		0/1	1/1	0/0	0/0	0/0	0/0	1/1	0/0	1/1	1/1		Chr13	4064536	C	T		0/1	0/0	1/1	1/1	1/1	1/1	./.	1/1	0/0	0/0
Chr13	3449487	T	A		1/1	0/0	1/1	1/1	1/1	1/1	0/1	1/1	0/0	0/0		Chr13	3558765	A	G		0/1	1/1	0/0	0/0	0/0	0/0	0/1	0/0	1/1	1/1		Chr13	4064821	A	C		0/1	0/0	1/1	1/1	1/1	1/1	./.	1/1	0/0	0/0
Chr13	3452435	G	C		0/1	0/0	1/1	1/1	1/1	1/1	0/1	1/1	0/0	0/0		Chr13	3558833	A	G		0/1	1/1	0/0	0/0	0/0	0/0	0/1	0/0	1/1	1/1		Chr13	4066452	T	A		1/1	0/0	1/1	1/1	1/1	1/1	0/1	1/1	0/0	0/0
Chr13	3457459	C	A		0/1	0/0	1/1	1/1	1/1	1/1	0/1	1/1	0/0	0/0		Chr13	3585004	T	A		0/1	1/1	0/0	0/0	0/0	0/0	0/1	0/0	1/1	1/1		Chr13	4066453	T	A		1/1	0/0	1/1	1/1	1/1	1/1	0/1	1/1	0/0	0/0
Chr13	3473456	A	G		0/1	0/0	1/1	1/1	1/1	1/1	0/1	1/1	0/0	0/0		Chr13	3586724	G	T		0/1	1/1	0/0	0/0	0/0	0/0	0/1	0/0	0/0	0/0		Chr13	4066539	T	A		1/1	0/0	1/1	1/1	1/1	1/1	0/1	1/1	0/0	0/0
Chr13	3492268	T	C		0/1	0/0	1/1	1/1	1/1	1/1	0/1	1/1	0/0	0/0		Chr13	3607034	A	G		0/1	1/1	0/0	0/0	0/0	0/0	0/1	0/0	1/1	1/1		Chr13	4069487	G	C		0/1	0/0	1/1	1/1	1/1	1/1	0/1	1/1	0/0	0/0
Chr13	3508416	G	C		0/1	0/0	1/1	1/1	1/1	1/1	0/1	1/1	1/1	0/0		Chr13	3624721	T	G		1/1	1/1	0/0	0/0	0/0	./.	0/1	0/0	1/1	1/1		Chr13	4074511	C	A		0/1	0/0	1/1	1/1	1/1	1/1	0/1	1/1	0/0	0/0
Chr13	3535003	A	T		0/1	0/0	1/1	1/1	1/1	1/1	0/1	1/1	1/1	1/1		Chr13	3637653	A	G		0/1	1/1	0/0	0/0	0/0	0/0	0/1	0/0	1/1	1/1		Chr13	4090508	A	G		0/1	0/0	1/1	1/1	1/1	1/1	0/1	1/1	0/0	0/0
Chr13	3544413	CTTT	CTT		0/1	0/0	1/1	1/1	1/1	1/1	0/1	1/1	1/1	0/0		Chr13	3664929	C	T		0/1	1/1	0/0	0/0	0/0	0/0	0/1	0/0	1/1	1/1		Chr13	4109323	T	C		0/1	0/0	1/1	1/1	1/1	1/1	0/1	1/1	0/0	0/0
Chr13	3547237	T	C		0/1	0/0	1/1	1/1	1/1	1/1	0/1	1/1	0/0	0/0		Chr13	3685265	C	G		0/1	1/1	0/0	0/0	0/0	0/0	0/1	0/0	1/1	1/1		Chr13	4125471	G	C		0/1	0/0	1/1	1/1	1/1	1/1	0/1	1/1	1/1	0/0
Chr13	3572065	T	A		0/1	0/0	1/1	1/1	1/1	1/1	0/1	1/1	0/0	0/0		Chr13	3693493	C	A		0/1	1/1	0/0	0/0	0/0	0/0	0/1	0/0	1/1	1/1		Chr13	4161279	C	A		0/1	1/1	1/1	1/1	1/1	1/1	1/1	1/1	0/0	0/0
Chr13	3579017	C	G		0/1	0/0	1/1	1/1	1/1	1/1	0/1	1/1	0/0	0/0		Chr13	3697316	A	T		0/1	1/1	0/0	0/0	0/0	0/0	0/1	0/0	1/1	1/1		Chr13	4164303	T	C		0/1	0/0	1/1	1/1	1/1	1/1	0/1	1/1	0/0	0/0
Chr13	3583738	A	C		0/1	0/0	1/1	1/1	1/1	1/1	0/1	1/1	1/1	0/0		Chr13	3702124	T	C		0/1	1/1	0/0	0/0	0/0	0/0	1/1	0/0	1/1	1/1		Chr13	4189114	T	A		0/1	0/0	1/1	1/1	1/1	1/1	0/1	1/1	0/0	0/0
Chr13	3614010	C	A		0/1	0/0	1/1	1/1	1/1	1/1	0/1	1/1	1/1	0/0		Chr13	3702636	A	T		0/1	1/1	0/0	0/0	0/0	0/0	0/1	0/0	1/1	1/1		Chr13	4196067	C	G		0/1	0/0	1/1	1/1	1/1	1/1	0/1	1/1	0/0	0/0
Chr13	3614012	T	C		0/1	0/0	1/1	1/1	1/1	1/1	0/1	1/1	1/1	0/0		Chr13	3702637	A	T		0/1	1/1	0/0	0/0	0/0	0/0	0/1	0/0	1/1	1/1		Chr13	4200788	A	C		0/1	0/0	1/1	1/1	1/1	1/1	0/1	1/1	1/1	0/0
Chr13	3622547	A	G		0/1	0/0	1/1	1/1	1/1	1/1	0/1	1/1	1/1	0/0		Chr13	3702723	A	T		0/1	1/1	0/0	0/0	0/0	0/0	0/1	0/0	1/1	1/1		Chr13	4231060	C	A		0/1	0/0	1/1	1/1	1/1	1/1	0/1	1/1	1/1	0/0
Chr13	3624684	C	T		0/1	0/0	1/1	1/1	1/1	1/1	0/1	1/1	0/0	0/0		Chr13	3705681	C	G		0/1	1/1	0/0	0/0	0/0	0/0	0/1	0/0	1/1	1/1		Chr13	4231062	T	C		0/1	0/0	1/1	1/1	1/1	1/1	0/1	1/1	1/1	0/0
Chr13	3625265	CAAA	CA		0/1	0/0	1/1	1/1	1/1	1/1	0/1	1/1	1/1	0/0		Chr13	3710703	A	C		0/1	1/1	0/0	0/0	0/0	0/0	0/1	0/0	1/1	1/1		Chr13	4239599	A	G		0/1	0/0	1/1	1/1	1/1	1/1	0/1	1/1	1/1	0/0
Chr13	3628431	G	C		0/0	0/0	1/1	0/1	1/1	1/1	0/0	1/1	0/0	0/0		Chr13	3726705	G	A		0/1	1/1	0/0	0/0	0/0	0/0	0/1	0/0	1/1	1/1		Chr13	4241736	C	T		0/1	0/0	1/1	1/1	1/1	1/1	0/1	1/1	0/0	0/0
Chr13	3628505	T	G		0/0	0/0	1/1	1/1	1/1	1/1	0/0	1/1	0/0	0/0		Chr13	3745508	C	T		0/1	1/1	0/0	0/0	0/0	0/0	0/1	0/0	1/1	1/1		Chr13	4242317	CAAA	CA		0/1	0/0	1/1	1/1	1/1	1/1	0/1	1/1	1/1	0/0
Chr13	3667125	C	G		0/1	0/0	1/1	1/1	1/1	1/1	1/1	1/1	1/1	0/0		Chr13	3761661	C	G		0/1	1/1	0/0	0/0	0/0	0/0	0/1	0/0	0/0	1/1		Chr13	4245484	G	C		0/0	0/0	1/1	0/1	1/1	1/1	0/0	1/1	0/0	0/0
Chr13	3678678	G	A		0/1	0/0	1/1	1/1	1/1	1/1	0/1	1/1	0/0	0/0		Chr13	3788068	T	A		0/1	1/1	0/0	0/0	0/0	0/0	0/1	0/0	0/0	0/0		Chr13	4245558	T	G		0/0	0/0	1/1	1/1	1/1	1/1	0/0	1/1	0/0	0/0
Chr13	3691808	G	A		0/1	0/0	1/1	1/1	1/1	1/1	0/1	1/1	./.	0/0		Chr13	3797465	TCCGG	T		0/1	1/1	0/0	0/0	0/0	0/0	0/1	0/0	0/0	1/1		Chr13	4295740	G	A		0/0	0/0	1/1	1/1	1/1	1/1	0/1	1/1	0/0	0/0
Chr13	3691904	G	A		0/1	0/0	1/1	1/1	1/1	1/1	0/1	1/1	./.	0/0		Chr13	3800292	C	T		0/1	1/1	0/0	0/0	0/0	0/0	0/1	0/0	1/1	1/1		Chr13	4308847	A	G		1/1	0/0	./.	1/1	1/1	1/1	0/1	1/1	0/0	0/0
Chr13	3700335	C	T		0/1	0/0	1/1	1/1	1/1	1/1	0/1	1/1	0/0	0/0		Chr13	3824766	A	T		0/1	1/1	0/0	0/0	0/0	0/0	0/1	0/0	1/1	1/1		Chr13	4308870	G	A		0/1	0/0	1/1	1/1	1/1	1/1	0/1	1/1	./.	0/0
Chr13	3700792	A	G		0/1	0/0	1/1	1/1	1/1	1/1	0/1	1/1	0/0	0/0		Chr13	3831716	G	C		0/1	1/1	0/0	0/0	0/0	0/0	0/1	0/0	1/1	1/1		Chr13	4308966	G	A		0/1	0/0	1/1	1/1	1/1	1/1	0/1	1/1	./.	0/0
Chr13	3723701	C	G		0/1	0/0	1/1	1/1	1/1	1/1	1/1	1/1	1/1	1/1		Chr13	3836439	C	A		0/1	1/1	0/0	0/0	0/0	0/0	0/1	0/0	0/0	1/1		Chr13	4317397	C	T		0/1	0/0	1/1	1/1	1/1	1/1	0/1	1/1	0/0	0/0
Chr13	3728397	A	T		1/1	0/0	1/1	1/1	1/1	1/1	0/1	1/1	0/0	0/0		Chr13	3866439	A	C		0/1	1/1	0/0	0/0	0/0	0/0	0/1	0/0	0/0	1/1		Chr13	4317854	A	G		0/1	0/0	1/1	1/1	1/1	1/1	0/1	1/1	0/0	0/0
Chr13	3752503	A	G		0/0	0/0	1/1	1/1	1/1	1/1	0/1	1/1	0/0	./.		Chr13	3866441	C	T		0/1	1/1	0/0	0/0	0/0	0/0	0/1	0/0	0/0	1/1		Chr13	4345459	A	T		1/1	0/0	1/1	1/1	1/1	1/1	0/1	1/1	0/0	0/0
Chr13	3766821	A	T		0/1	0/0	1/1	1/1	1/1	1/1	0/1	1/1	0/0	0/0		Chr13	3874968	G	A		0/1	1/1	0/0	0/0	0/0	0/0	0/1	0/0	0/0	1/1		Chr13	4369568	A	G		0/0	0/0	1/1	1/1	1/1	1/1	0/1	1/1	0/0	./.
Chr13	3767192	G	T		0/1	0/0	1/1	1/1	1/1	1/1	0/1	1/1	0/0	0/0		Chr13	3877105	T	C		0/1	1/1	0/0	0/0	0/0	0/0	0/1	0/0	1/1	1/1		Chr13	4381038				FLC-13 location
Chr13	3763973				FLC-13 location											Chr13	3877686	CA	CAAA		0/1	1/1	0/0	0/0	0/0	0/0	0/1	0/0	0/0	1/1		Chr13	4383886	A	T		0/1	0/0	1/1	1/1	1/1	1/1	0/1	1/1	0/0	0/0
Chr13	3767702	T	A		0/1	0/0	1/1	1/1	1/1	1/1	0/1	1/1	0/0	0/0		Chr13	3880832	C	G		1/1	1/1	0/0	0/1	0/0	0/0	1/1	0/0	1/1	1/1		Chr13	4384257	G	T		0/1	0/0	1/1	1/1	1/1	1/1	0/1	1/1	0/0	0/0
Chr13	3768111	G	A		0/1	0/0	1/1	1/1	1/1	1/1	0/1	1/1	0/0	0/0		Chr13	3880906	G	T		1/1	1/1	0/0	0/0	0/0	0/0	1/1	0/0	1/1	1/1		Chr13	4384767	T	A		0/1	0/0	1/1	1/1	1/1	1/1	0/1	1/1	0/0	0/0
Chr13	3805355	G	A		0/1	0/0	1/1	1/1	1/1	1/1	0/1	1/1	0/0	0/0		Chr13	3930712	A	G		1/1	1/1	0/0	0/0	0/0	0/0	0/1	0/0	1/1	1/1		Chr13	4385176	G	A		0/1	0/0	1/1	1/1	1/1	1/1	0/1	1/1	0/0	0/0
Chr13	3805362	T	C		0/1	0/0	1/1	1/1	1/1	1/1	0/1	1/1	0/0	0/0		Chr13	3943888	A	G		0/1	1/1	0/0	0/0	0/0	0/0	0/1	0/0	./.	1/1		Chr13	4406653	ATTT	ATT		0/1	0/0	1/1	1/1	1/1	1/1	0/1	1/1	0/0	0/0
Chr13	3809227	A	C		0/1	0/0	1/1	1/1	1/1	1/1	0/1	./.	0/0	0/0		Chr13	3943984	A	G		0/1	1/1	0/0	0/0	0/0	0/0	0/1	0/0	./.	1/1		Chr13	4422426	G	A		0/1	0/0	1/1	1/1	1/1	1/1	0/1	1/1	0/0	0/0
																Chr13	3951220	T	C		0/1	1/1	0/0	0/0	0/0	0/0	0/1	0/0	1/1	1/1		Chr13	4422433	T	C		0/1	0/0	1/1	1/1	1/1	1/1	0/1	1/1	0/0	0/0
																Chr13	3951677	G	A		0/1	1/1	0/0	0/0	0/0	0/0	0/1	0/0	1/1	1/1		Chr13	4426299	A	C		0/1	0/0	1/1	1/1	1/1	1/1	0/1	./.	0/0	0/0
																Chr13	3979290	T	A		0/0	1/1	0/0	0/0	0/0	0/0	0/1	0/0	1/1	1/1
																Chr13	4003314	G	A		1/1	1/1	0/0	0/0	0/0	0/0	0/1	0/0	1/1	./.
																Chr13	4009318				FLC-13 location
																Chr13	4012174	T	A		0/1	1/1	0/0	0/0	0/0	0/0	0/0	0/0	1/1	1/1
																Chr13	4012527	T	G		0/1	1/1	0/0	0/0	0/0	0/0	0/0	0/0	1/1	1/1
																Chr13	4013037	A	T		0/1	1/1	0/0	0/0	0/0	0/0	0/1	0/0	1/1	1/1
																Chr13	4013446	A	G		0/1	1/1	0/0	0/0	0/0	0/0	0/1	0/0	1/1	1/1
																Chr13	4034518	ATT	ATTT		0/1	1/1	0/0	0/0	0/0	0/0	0/1	0/0	1/1	1/1
																Chr13	4050719	A	G		0/1	1/1	0/0	0/0	0/0	0/0	0/1	0/0	1/1	1/1
																Chr13	4050726	C	T		0/1	1/1	0/0	0/0	0/0	0/0	0/1	0/0	1/1	1/1
																Chr13	4055058	C	A		0/1	1/1	0/0	0/0	0/0	0/0	0/1	./.	1/1	1/1
[truncated: 1 more columns]
