# Supplementary material for: All roads lead to Rome: QTL analysis for vernalization requirement and dissection of allelic variation uncovered unexpected diversity of FLC loci in Camelina sativa
Source: Front Plant Sci. 2025 Jul 25;16:1639872. doi: 10.3389/fpls.2025.1639872 (PMC12331742; doi:10.3389/fpls.2025.1639872)
Supplement: Supplementary Table 9 — Comparison of GBS data from 10 individual ‘Joelle’ plants to three separate ‘Joelle’ reference genomes for the regions surrounding the Csa.FLC.C20 allele. For reference, the spring-type Csa.FLC.C20_KASP marker is present in Joelle.3, Joelle.4, Joelle.6, Joelle.8, Joelle.9 & Joelle.10, the winter-type Csa.FLC.C20_KASP marker is present in Joelle.2 and a heterozygous Csa.FLC.C20_KASP marker is present in Joelle.1, Joelle.5 & Joelle.7. As per standard nomenclature ‘0/0’ calls represent the reference genome SNP, ‘0/1’ heterozygous calls, ‘1/1’ represent the alternative SNPs and ‘./.’ represent a no call due to insufficient data. [file Table9.xlsx]

## Sheet: Sheet1
Supplementary File 9. Comparison of GBS data from 10 individual 'Joelle' plants to three separate 'Joelle' reference genomes for the regions surrounding the Csa.FLC.C20 allele. For reference, the spring-type Csa.FLC.C20_KASP marker is present in Joelle.3, Joelle.4, Joelle.6, Joelle.8, Joelle.9 & Joelle.10, the winter-type Csa.FLC.C20_KASP marker is present in Joelle.2 and a heterozygous Csa.FLC.C…
					DOE-JGI phytozome Joelle v1.1 reference genome																AAFC reference genome																NCBI (GCA_036769185.1) reference genome
#CHROM	POS	REF	ALT		Joelle.1	Joelle.2	Joelle.3	Joelle.4	Joelle.5	Joelle.6	Joelle.7	Joelle.8	Joelle.9	Joelle.10		#CHROM	POS	REF	ALT		Joelle.1	Joelle.2	Joelle.3	Joelle.4	Joelle.5	Joelle.6	Joelle.7	Joelle.8	Joelle.9	Joelle.10		#CHROM	POS	REF	ALT		Joelle.1	Joelle.2	Joelle.3	Joelle.4	Joelle.5	Joelle.6	Joelle.7	Joelle.8	Joelle.9	Joelle.10		0/0 equals match to the reference genome
Chr20	3536076	A	T		0/1	0/0	1/1	1/1	0/1	1/1	0/1	1/1	1/1	1/1		Chr20	4244017	T	C		0/1	1/1	0/0	0/0	0/1	0/0	0/1	0/0	1/1	0/0		Chr20	3687143	A	C		0/1	0/0	1/1	1/1	0/1	1/1	0/1	1/1	0/1	1/1		0/1 equals heterozygous
Chr20	3549527	G	T		0/1	0/0	1/1	1/1	0/1	1/1	0/1	1/1	1/1	1/1		Chr20	4260413	A	G		0/1	1/1	0/0	0/0	0/1	0/0	0/1	0/0	0/0	0/0		Chr20	3694114	G	A		1/1	0/0	1/1	1/1	0/1	1/1	0/1	1/1	1/1	1/1		1/1 equals match to an alternative base
Chr20	3607527	G	A		1/1	0/0	1/1	1/1	0/1	1/1	0/1	1/1	1/1	1/1		Chr20	4274585	A	C		0/1	1/1	0/0	0/0	0/1	0/0	0/1	0/0	1/1	0/0		Chr20	3703565	C	T		0/1	0/0	1/1	1/1	0/1	1/1	0/1	1/1	0/0	1/1
Chr20	3616978	C	T		0/1	0/0	1/1	1/1	0/1	1/1	0/1	1/1	0/0	1/1		Chr20	4278696	G	GT		0/1	1/1	0/0	0/0	0/1	0/0	0/1	0/0	0/0	0/0		Chr20	3719959	G	A		0/1	0/0	1/1	1/1	0/1	1/1	0/1	1/1	1/1	1/1		FLC20 location is the predicted location of the start codon for the FLC-20 allele based on a standard BLAST
Chr20	3633372	G	A		0/1	0/0	1/1	1/1	0/1	1/1	0/1	1/1	1/1	1/1		Chr20	4280925	T	G		0/1	1/1	0/0	0/0	0/1	0/0	0/1	0/0	0/0	0/0		Chr20	3734140	C	A		0/1	0/0	1/1	1/1	0/1	1/1	0/1	1/1	0/0	1/1
Chr20	3647551	C	A		0/1	0/0	1/1	1/1	0/1	1/1	0/1	1/1	0/0	1/1		Chr20	4291490	A	G		0/1	1/1	0/0	0/0	0/1	0/0	0/1	0/0	1/1	0/0		Chr20	3738249	C	T		0/1	0/0	1/1	1/1	0/1	./.	0/1	1/1	1/1	1/1
Chr20	3651659	C	T		0/1	0/0	1/1	1/1	0/1	./.	0/1	1/1	1/1	1/1		Chr20	4304898	G	T		0/1	1/1	0/0	0/0	0/1	0/0	0/1	0/0	1/1	0/0		Chr20	3738250	GT	G		0/1	0/0	1/1	1/1	0/1	1/1	0/1	1/1	1/1	1/1
Chr20	3653901	G	T		0/1	0/0	1/1	1/1	0/1	1/1	0/1	1/1	1/1	1/1		Chr20	4307996	C	T		0/1	1/1	0/0	0/0	0/1	0/0	0/1	0/0	0/0	0/0		Chr20	3738254	TTC	T		0/1	0/0	1/1	0/1	0/1	1/1	0/1	1/1	1/1	0/1
Chr20	3664458	G	A		0/1	0/0	1/1	1/1	0/1	1/1	0/1	1/1	0/0	1/1		Chr20	4331856	G	A		0/1	1/1	0/0	0/0	0/1	0/0	0/1	0/0	1/1	0/0		Chr20	3740491	G	T		0/1	0/0	1/1	1/1	0/1	1/1	0/1	1/1	1/1	1/1
Chr20	3677862	T	G		0/1	0/0	1/1	1/1	0/1	1/1	0/1	1/1	0/0	1/1		Chr20	4509695				FLC-20 location											Chr20	3751048	G	A		0/1	0/0	1/1	1/1	0/1	1/1	0/1	1/1	0/0	1/1
Chr20	3680960	T	C		0/1	0/0	1/1	1/1	0/1	1/1	0/1	1/1	1/1	1/1		Chr20	4804210	A	T		0/1	1/1	0/0	0/0	0/1	0/0	0/1	0/0	0/0	0/0		Chr20	3764452	T	G		0/1	0/0	1/1	1/1	0/1	1/1	0/1	1/1	0/0	1/1
Chr20	3704834	A	G		0/1	0/0	1/1	1/1	0/1	1/1	0/1	1/1	0/0	1/1		Chr20	4808357	C	A		0/1	1/1	0/0	0/0	0/1	0/0	0/1	0/0	0/0	0/0		Chr20	3767550	T	C		0/1	0/0	1/1	1/1	0/1	1/1	0/1	1/1	1/1	1/1
Chr20	3882438				FLC-20 location											Chr20	4909341	GCC	GC		0/1	1/1	0/0	0/0	0/1	0/1	0/1	0/0	0/0	0/0		Chr20	3791438	A	G		0/1	0/0	1/1	1/1	0/1	1/1	0/1	1/1	0/0	1/1
Chr20	4065130	C	A		0/1	0/0	1/1	1/1	0/1	1/1	0/1	1/1	0/0	1/1		Chr20	4909613	A	G		0/1	1/1	0/0	0/0	0/1	0/1	0/1	0/0	0/0	0/0		Chr20	3969227				FLC-20 location
Chr20	4086569	G	A		0/1	0/0	1/1	1/1	0/1	1/1	0/1	1/1	1/1	1/1		Chr20	4915405	C	T		0/1	1/1	0/0	0/0	0/1	0/0	0/1	0/0	0/0	0/0		Chr20	4102830	A	T		0/1	0/0	1/1	1/1	0/1	1/1	0/1	1/1	1/1	1/1
Chr20	4086574	T	G		0/1	0/0	1/1	1/1	0/1	1/1	0/1	1/1	1/1	1/1		Chr20	4941533	T	C		0/1	1/1	0/0	0/0	0/1	./.	1/1	0/0	0/0	0/0		Chr20	4156634	C	A		0/1	0/0	1/1	1/1	0/1	1/1	0/1	1/1	0/0	1/1
Chr20	4086692	C	T		0/1	0/0	1/1	1/1	0/1	1/1	0/1	1/1	1/1	1/1		Chr20	4941806	A	G		0/1	1/1	0/0	0/0	0/1	0/0	1/1	0/0	./.	0/0		Chr20	4178083	G	A		0/1	0/0	1/1	1/1	0/1	1/1	0/1	1/1	1/1	1/1
Chr20	4086999	G	A		0/1	0/0	1/1	1/1	0/1	1/1	0/1	1/1	1/1	1/1		Chr20	4964524	C	T		0/1	1/1	0/0	0/0	0/1	0/0	0/1	0/0	0/0	./.		Chr20	4178088	T	G		0/1	0/0	1/1	1/1	0/1	1/1	0/1	1/1	1/1	1/1
Chr20	4088197	C	G		0/1	0/0	1/1	1/1	0/1	1/1	0/1	1/1	1/1	1/1		Chr20	4964756	T	C		0/1	1/1	0/0	0/0	0/1	0/0	0/1	0/0	0/0	./.		Chr20	4178206	C	T		0/1	0/0	1/1	1/1	0/1	1/1	0/1	1/1	1/1	1/1
Chr20	4088251	C	T		0/1	0/0	1/1	1/1	0/1	1/1	0/1	1/1	1/1	1/1		Chr20	5088426	T	C		0/1	1/1	0/0	0/0	0/1	0/0	0/1	0/0	0/0	0/0		Chr20	4178226	ATGTGT	ATGT		0/1	0/0	1/1	1/1	0/1	1/1	0/1	1/1	1/1	1/1
Chr20	4088271	C	T		0/1	0/0	1/1	1/1	0/1	1/1	0/1	1/1	1/1	1/1		Chr20	5251697	T	A		0/1	1/1	0/0	0/0	0/1	0/0	0/1	0/0	0/0	0/0		Chr20	4178513	G	A		0/1	0/0	1/1	1/1	0/1	1/1	0/1	1/1	1/1	1/1
Chr20	4088282	G	T		0/1	0/0	1/1	1/1	0/1	1/1	0/1	1/1	1/1	1/1		Chr20	5251698	C	A		0/1	1/1	0/0	0/0	0/1	0/0	0/1	0/0	0/0	0/0		Chr20	4187715	T	C		0/1	0/0	1/1	1/1	0/1	1/1	0/1	1/1	1/1	1/1
Chr20	4088296	C	A		0/1	0/0	1/1	1/1	0/1	1/1	0/1	1/1	1/1	1/1		Chr20	5251708	G	T		0/1	1/1	0/0	0/0	0/1	0/0	0/1	0/0	0/0	0/0		Chr20	4187922	G	T		0/1	0/0	1/1	1/1	0/1	1/1	0/1	1/1	1/1	1/1
Chr20	4088410	G	A		0/1	0/0	1/1	1/1	0/1	1/1	0/1	1/1	1/1	1/1		Chr20	5260047	C	G		0/1	1/1	0/0	0/0	0/1	0/0	0/1	0/0	0/0	0/0		Chr20	4187935	A	G		0/1	0/0	1/1	1/1	0/1	1/1	0/1	1/1	1/1	1/1
Chr20	4088480	A	G		0/1	0/0	1/1	1/1	0/1	1/1	0/1	1/1	1/1	1/1		Chr20	5261530	A	G		0/1	1/1	0/0	0/0	0/1	0/0	0/1	0/0	0/0	0/0		Chr20	4202889	G	A		0/1	0/0	1/1	1/1	0/1	1/1	0/1	1/1	1/1	1/1
Chr20	4096201	T	C		0/1	0/0	1/1	1/1	0/1	1/1	0/1	1/1	1/1	1/1		Chr20	5275253	T	A		0/1	1/1	0/0	0/0	0/1	0/0	0/1	0/0	0/0	0/0		Chr20	4202901	C	T		0/1	0/0	1/1	1/1	0/1	1/1	0/1	1/1	1/1	1/1
Chr20	4096408	T	G		0/1	1/1	0/0	0/0	0/1	0/0	0/1	0/0	0/0	0/0		Chr20	5275889	GAA	GA		0/1	1/1	0/0	0/0	0/1	0/0	0/1	0/0	0/0	0/0		Chr20	4202918	G	C		0/1	0/0	1/1	1/1	0/1	1/1	0/1	1/1	1/1	1/1
Chr20	4096421	A	G		0/1	0/0	1/1	1/1	0/1	1/1	0/1	1/1	1/1	1/1		Chr20	5303792	A	G		0/1	1/1	0/0	0/0	0/1	0/0	0/1	0/0	0/0	0/0		Chr20	4207976	T	G		0/1	0/0	1/1	1/1	0/1	1/1	0/1	1/1	1/1	1/1
Chr20	4121688	G	T		0/1	1/1	0/0	0/0	0/1	0/0	0/1	0/0	0/0	0/0		Chr20	5303862	C	T		0/1	1/1	0/0	0/0	0/1	0/0	0/1	0/0	0/0	0/0		Chr20	4208229	G	T		0/1	0/0	1/1	1/1	0/1	1/1	0/1	1/1	1/1	1/1
Chr20	4121941	T	G		0/1	1/1	0/0	0/0	0/1	0/0	0/1	0/0	0/0	0/0		Chr20	5366027	C	A		0/1	1/1	0/0	0/0	0/1	0/0	0/1	0/0	0/0	0/0		Chr20	4278803	T	A		0/1	0/0	1/1	1/1	0/1	1/1	0/1	1/1	1/1	1/1
Chr20	4172467	T	A		0/1	0/0	1/1	1/1	0/1	1/1	0/1	1/1	1/1	1/1		Chr20	5373854	C	T		0/1	1/1	0/0	0/0	0/1	0/0	0/1	0/0	0/0	0/0		Chr20	4282950	A	C		0/1	0/0	1/1	1/1	0/1	1/1	0/1	1/1	1/1	1/1
Chr20	4176594	A	C		0/1	0/0	1/1	1/1	0/1	1/1	0/1	1/1	1/1	1/1		Chr20	5515999	C	T		0/1	1/1	0/0	0/0	1/1	0/0	0/1	./.	0/0	0/0		Chr20	4345282	A	G		0/1	0/0	1/1	1/1	0/1	1/1	./.	1/1	1/1	1/1
Chr20	4239438	C	T		1/1	0/0	1/1	1/1	0/1	1/1	./.	1/1	1/1	1/1		Chr20	5551281	A	G		0/1	1/1	0/0	0/0	0/1	0/0	0/1	0/0	0/0	0/0		Chr20	4345558	C	T		1/1	0/0	1/1	1/1	0/1	1/1	./.	1/1	1/1	1/1
Chr20	4256278	G	A		0/1	0/0	1/1	1/1	0/1	1/1	0/1	1/1	1/1	1/1		Chr20	5551542	C	G		0/1	1/1	0/0	0/0	0/1	0/0	0/1	0/0	0/0	0/0		Chr20	4362398	G	A		0/1	0/0	1/1	1/1	0/1	1/1	0/1	1/1	1/1	1/1
Chr20	4274769	C	T		0/1	0/0	1/1	1/1	0/1	1/1	0/1	1/1	1/1	1/1		Chr20	5551559	T	G		0/1	1/1	0/0	0/0	0/1	0/0	0/1	0/0	0/0	0/0		Chr20	4380684	G	A		1/1	0/0	1/1	1/1	0/1	1/1	0/1	1/1	1/1	1/1
Chr20	4278086	A	G		0/1	1/1	0/0	0/0	0/1	0/0	1/1	0/0	0/0	0/0		Chr20	5574108	G	C		0/1	1/1	0/0	0/0	0/1	0/0	0/1	0/0	0/0	0/0		Chr20	4380888	C	T		0/1	0/0	1/1	1/1	0/1	1/1	0/1	1/1	1/1	1/1
Chr20	4278370	C	G		0/1	1/1	0/0	0/0	0/1	0/0	0/1	0/0	0/0	0/0		Chr20	5610024	T	TACTC		0/1	1/1	0/0	0/0	0/1	0/0	0/1	0/0	0/0	0/0		Chr20	4382170	C	A		0/1	0/0	1/1	1/1	0/1	./.	0/1	1/1	1/1	1/1
Chr20	4283862	C	T		0/1	1/1	0/0	0/0	0/1	0/0	0/1	0/0	0/0	0/0		Chr20	5610093	A	G		0/1	1/1	0/0	0/0	0/1	0/0	0/1	0/0	0/0	0/0		Chr20	4382187	A	G		0/1	0/0	1/1	1/1	0/1	./.	0/1	1/1	1/1	1/1
Chr20	4310249	G	A		0/1	0/0	1/1	1/1	0/1	1/1	0/0	1/1	./.	1/1																		Chr20	4382463	G	T		0/1	0/0	1/1	1/1	0/1	1/1	0/1	1/1	1/1	1/1
Chr20	4332992	C	T		0/1	1/1	0/0	0/0	0/1	0/0	0/1	0/0	0/0	./.																		Chr20	4382837	C	G		0/1	0/0	1/1	1/1	0/1	1/1	0/1	1/1	1/1	1/1
Chr20	4333224	T	C		0/1	1/1	0/0	0/0	0/1	0/0	0/1	0/0	0/0	./.																		Chr20	4384204	G	A		0/1	0/0	1/1	1/1	0/1	1/1	0/0	1/1	1/1	1/1
Chr20	4452053	C	T		0/1	0/0	1/1	1/1	0/1	1/1	0/1	1/1	1/1	1/1																		Chr20	4384488	G	C		0/1	0/0	1/1	1/1	0/1	1/1	0/1	1/1	1/1	1/1
Chr20	4605192	A	T		0/1	0/0	1/1	1/1	0/1	1/1	0/1	1/1	1/1	1/1																		Chr20	4384869	C	T		0/1	0/0	1/1	1/1	0/1	1/1	0/1	1/1	1/1	1/1
Chr20	4605193	A	C		0/1	0/0	1/1	1/1	0/1	1/1	0/1	1/1	1/1	1/1																		Chr20	4385468	GGGA	G		0/1	0/1	1/1	1/1	0/1	1/1	0/1	1/1	1/1	1/1
Chr20	4605203	T	G		0/1	0/0	1/1	1/1	0/1	1/1	0/1	1/1	1/1	1/1																		Chr20	4385491	T	C		0/1	0/0	1/1	1/1	0/1	1/1	0/1	1/1	1/1	1/1
Chr20	4612182	G	C		0/1	0/0	1/1	1/1	0/1	1/1	0/1	1/1	1/1	1/1																		Chr20	4385596	G	C		0/1	0/0	1/1	1/1	0/1	1/1	0/1	1/1	1/1	1/1
Chr20	4613664	G	A		0/1	0/0	1/1	1/1	0/1	1/1	0/1	1/1	1/1	1/1																		Chr20	4385910	T	C		0/1	0/0	1/1	1/1	0/1	1/1	0/1	1/1	1/1	1/1
Chr20	4620473	A	G		0/1	0/0	1/1	1/1	0/1	1/1	0/1	1/1	1/1	1/1																		Chr20	4386221	G	C		0/1	0/0	1/1	1/1	0/1	1/1	0/1	1/1	1/1	1/1
Chr20	4620494	G	A		0/1	0/0	1/1	1/1	0/1	1/1	0/1	1/1	1/1	1/1																		Chr20	4387634	A	C		0/1	0/0	1/1	1/1	0/1	1/1	0/1	1/1	1/1	1/1
Chr20	4620512	A	G		0/1	0/0	1/1	1/1	0/1	1/1	0/1	1/1	1/1	1/1																		Chr20	4390003	T	C		0/1	0/0	1/1	1/1	0/1	1/1	0/1	1/1	1/1	1/1
Chr20	4620518	C	T		0/1	0/0	1/1	1/1	0/1	1/1	0/1	1/1	1/1	1/1																		Chr20	4402650	A	G		0/1	0/0	1/1	1/1	0/1	1/1	0/1	1/1	1/1	1/1
Chr20	4620524	C	A		0/1	0/0	1/1	1/1	0/1	1/1	0/1	1/1	1/1	1/1																		Chr20	4416397	G	A		0/1	0/0	1/1	1/1	0/1	1/1	0/0	1/1	./.	1/1
Chr20	4620533	A	C		0/1	0/0	1/1	1/1	0/1	1/1	0/1	1/1	1/1	1/1																		Chr20	4417053	T	C		0/1	0/0	1/1	1/1	0/1	1/1	./.	1/1	1/1	1/1
Chr20	4620536	C	T		0/1	0/0	1/1	1/1	0/1	1/1	0/1	1/1	1/1	1/1																		Chr20	4562907	T	C		0/1	1/1	0/0	0/0	0/1	0/0	0/1	0/0	0/0	0/0
Chr20	4620554	G	A		0/1	0/0	1/1	1/1	0/1	1/1	0/1	1/1	1/1	1/1																		Chr20	4723037	A	T		0/1	0/0	1/1	1/1	0/1	1/1	0/1	1/1	1/1	1/1
Chr20	4620595	C	G		0/1	0/0	1/1	1/1	0/1	1/1	0/1	1/1	1/1	1/1																		Chr20	4723038	A	C		0/1	0/0	1/1	1/1	0/1	1/1	0/1	1/1	1/1	1/1
Chr20	4627881	A	T		0/1	0/0	1/1	1/1	0/1	1/1	0/1	1/1	1/1	1/1																		Chr20	4723048	T	G		0/1	0/0	1/1	1/1	0/1	1/1	0/1	1/1	1/1	1/1
Chr20	4655474	A	T		0/1	0/0	1/1	1/1	0/1	1/1	0/1	./.	1/1	1/1																		Chr20	4730000	G	C		0/1	0/0	1/1	1/1	0/1	1/1	0/1	1/1	1/1	1/1
Chr20	4655537	C	A		0/1	0/0	1/1	1/1	0/1	1/1	0/1	1/1	1/1	1/1																		Chr20	4731482	G	A		0/1	0/0	1/1	1/1	0/1	1/1	0/1	1/1	1/1	1/1
Chr20	4655568	A	G		0/1	0/0	1/1	1/1	0/1	1/1	0/1	1/1	1/1	1/1																		Chr20	4738291	A	G		0/1	0/0	1/1	1/1	0/1	1/1	0/1	1/1	1/1	1/1
Chr20	4655594	G	T		0/1	0/0	1/1	1/1	0/1	1/1	0/1	1/1	1/1	1/1																		Chr20	4738312	G	A		0/1	0/0	1/1	1/1	0/1	1/1	0/1	1/1	1/1	1/1
Chr20	4655835	T	C		0/1	0/0	1/1	1/1	0/1	1/1	0/1	1/1	1/1	1/1																		Chr20	4738330	A	G		0/1	0/0	1/1	1/1	0/1	1/1	0/1	1/1	1/1	1/1
Chr20	4655968	T	A		0/1	0/0	1/1	1/1	0/1	1/1	0/1	1/1	1/1	1/1																		Chr20	4738336	C	T		0/1	0/0	1/1	1/1	0/1	1/1	0/1	1/1	1/1	1/1
Chr20	4655982	T	C		0/1	0/0	1/1	1/1	0/1	1/1	0/1	1/1	1/1	1/1																		Chr20	4738342	C	A		0/1	0/0	1/1	1/1	0/1	1/1	0/1	1/1	1/1	1/1
Chr20	4656010	A	G		0/1	0/0	1/1	1/1	0/1	1/1	0/1	1/1	1/1	1/1																		Chr20	4738351	A	C		0/1	0/0	1/1	1/1	0/1	1/1	0/1	1/1	1/1	1/1
Chr20	4656445	G	A		0/1	0/0	1/1	1/1	0/1	1/1	0/1	1/1	1/1	1/1																		Chr20	4738354	C	T		0/1	0/0	1/1	1/1	0/1	1/1	0/1	1/1	1/1	1/1
Chr20	4656515	T	C		0/1	0/0	1/1	1/1	0/1	1/1	0/1	1/1	1/1	1/1																		Chr20	4738372	G	A		0/1	0/0	1/1	1/1	0/1	1/1	0/1	1/1	1/1	1/1
Chr20	4660662	C	A		0/1	0/0	1/1	1/1	0/1	1/1	0/1	1/1	1/1	1/1																		Chr20	4738413	C	G		0/1	0/0	1/1	1/1	0/1	1/1	0/1	1/1	1/1	1/1
Chr20	4718433	A	C		0/1	0/0	1/1	1/1	0/1	1/1	0/1	1/1	1/1	1/1																		Chr20	4745697	A	T		0/1	0/0	1/1	1/1	0/1	1/1	0/1	1/1	1/1	1/1
Chr20	4726258	C	T		0/1	1/1	0/0	0/0	0/1	0/0	0/1	0/0	0/0	0/0																		Chr20	4746325	GA	GAA		0/1	0/0	1/1	1/1	0/1	1/1	0/1	1/1	1/1	1/1
Chr20	4868386	T	C		0/1	0/0	1/1	1/1	0/0	1/1	0/1	./.	1/1	1/1																		Chr20	4773304	A	T		0/1	0/0	1/1	1/1	0/1	1/1	0/1	./.	1/1	1/1
Chr20	4900509	G	C		0/1	0/0	1/1	1/1	1/1	1/1	0/1	1/1	1/1	1/1																		Chr20	4773367	C	A		0/1	0/0	1/1	1/1	0/1	1/1	0/1	1/1	1/1	1/1
Chr20	4903650	G	A		0/1	0/0	1/1	1/1	0/1	1/1	0/1	1/1	1/1	1/1																		Chr20	4773398	A	G		0/1	0/0	1/1	1/1	0/1	1/1	0/1	1/1	1/1	1/1
Chr20	4903911	G	C		0/1	0/0	1/1	1/1	0/1	1/1	0/1	1/1	1/1	1/1																		Chr20	4773399	CAAA	CAA		0/1	0/0	1/1	1/1	0/1	1/1	0/1	1/1	1/1	1/1
Chr20	4903928	G	T		0/1	0/0	1/1	1/1	0/1	1/1	0/1	1/1	1/1	1/1																		Chr20	4773424	G	T		0/1	0/0	1/1	1/1	0/1	1/1	0/1	1/1	1/1	1/1
Chr20	4926479	C	G		0/1	0/0	1/1	1/1	0/1	1/1	0/1	1/1	1/1	1/1																		Chr20	4773665	T	C		0/1	0/0	1/1	1/1	0/1	1/1	0/1	1/1	1/1	1/1
Chr20	4961208	C	A		0/1	0/1	1/1	0/1	0/1	1/1	1/1	0/1	0/1	0/1																		Chr20	4773798	T	A		0/1	0/0	1/1	1/1	0/1	1/1	0/1	1/1	1/1	1/1
Chr20	4961462	TACTC	T		0/1	0/0	1/1	1/1	0/1	1/1	0/1	1/1	1/1	1/1																		Chr20	4773812	T	C		0/1	0/0	1/1	1/1	0/1	1/1	0/1	1/1	1/1	1/1
Chr20	4961535	G	A		0/1	0/0	1/1	1/1	0/1	1/1	0/1	1/1	1/1	1/1																		Chr20	4773840	A	G		0/1	0/0	1/1	1/1	0/1	1/1	0/1	1/1	1/1	1/1
																																Chr20	4774275	G	A		0/1	0/0	1/1	1/1	0/1	1/1	0/1	1/1	1/1	1/1
																																Chr20	4774345	T	C		0/1	0/0	1/1	1/1	0/1	1/1	0/1	1/1	1/1	1/1
																																Chr20	4778490	C	A		0/1	0/0	1/1	1/1	0/1	1/1	0/1	1/1	1/1	1/1
