# Supplementary material for: All roads lead to Rome: QTL analysis for vernalization requirement and dissection of allelic variation uncovered unexpected diversity of FLC loci in Camelina sativa
Source: Front Plant Sci. 2025 Jul 25;16:1639872. doi: 10.3389/fpls.2025.1639872 (PMC12331742; doi:10.3389/fpls.2025.1639872)
Supplement: Supplementary Table 10 — KASP allele scores for a diverse panel of Camelina lines. Lines in blue font have the winter phenotype. Each line is a bulk of four plants, except for the ‘Joelle’ and ‘SES0787LS’ lines and those marked as REF (reference genomes). The REF samples are predictions based on the Csa.FLC gene sequences. Two separate bulks of several CN lines were analyzed and are labelled PRGC #1 and PGRC #2 (Plant Gene Resources of Canada). A score of “W” represents the winter FLC allele, a “S” the spring FLC allele and “H” the presence of both alleles. [file Table10.xlsx]

## Sheet: Sheet1
Supplementary File 10. KASP allele scores for a diverse panel of Camelina lines. Lines in blue font have the winter phenotype. Each line is a bulk of four plants, except for the 'Joelle' and 'SES0787LS' lines and those marked as REF (reference genomes). The REF samples are predictions based on the Csa.FLC gene sequences. Two separate bulks of several CN lines were analyzed and are labelled PRGC #…
			FLC-8	FLC-13	FLC-20
		BSX	W	S	W
		Bison'	W	S	W
		BSX-WG1	W	S	W
		WG-4	H	S	W
		CN 113660 - PGRC #1	H	S	W
		CN 113660 - PGRC #2	H	S	W
		CN 113662	H	S	H
		CN 113668-PGRC #1	H	S	S
		CN 113668 - PGRC #2	W	S	S
		CN 113691 - PGRC #1	W	S	W
		CN 113691 - PGRC #2	H	S	W
		CN 113692 - PGRC #1	H	W	S
		CN 113692 - PGRC #2	H	W	S
		PI650158	H	S	H
		PI650168	W	S	W
		Maczuga	W	S	H
		Luna	H	S	H
		Lenka	H	S	W
		CN 119243 (C. microcarpa, 4x)	W	W	\
		CN 119205 (C. microcarpa, 6x)	W	S	W
		CN 120025 (C. microcarap, 6x)	W	W	W
		Joelle phytozome (REF)	W	S	W
		Joelle NCBI (REF)	W	S	W
		Joelle AAFC (REF)	W	W	S
		Joelle.1	W	H	H
		Joelle.2	W	S	W
		Joelle.3	W	W	S
		Joelle.4	W	W	S
		Joelle.5	W	W	H
		Joelle.6	W	W	S
		Joelle.7	W	H	H
		Joelle.8	W	W	S
		Joelle.9	W	S	S
		Joelle.10	W	S	S
		Slatka	S	S	H
		Zlatka	S	S	H
		Olivia	S	S	W
		Omega	S	S	S
		Yellowstone	S	S	S
		Glacier	S	S	W
		Suneson	S	S	W
		Orovata	S	S	H
		Jasper	S	S	S
		Blaine Creek	S	S	H
		Columbia	S	S	H
		Cheyenne	S	S	S
		Calena	S	S	S
		Vega	S	S	S
		Hoga	S	S	S
		Eica	S	S	S
		Sonny	S	S	S
		Dolly	S	S	S
		Ligena	S	S	S
		Ekaterininskij	S	S	S
		Jubiljar	S	S	S
		Uzhurskij	S	S	H
		Chulymskij	S	S	S
		AAC 10CS0048	S	S	H
		SES0788IOR	S	S	S
		17CS1133	S	S	S
		09-CS0040	S	S	S
		UGI108	S	S	S
		UGI217	S	S	S
		UGI212	S	S	S
		CAM236	S	S	S
		CAM241	S	S	W
		PI652886	S	S	W
		PI652885	S	S	H
		PI650160	S	S	S
		PI650154	S	S	S
		PI650151	S	S	S
		PI650147	S	S	S
		PI650146	S	S	S
		PI650145	S	S	W
		PI650140	S	S	S
		PI633193	S	S	W
		PI633192	S	S	W
		PI597833	S	S	S
		PI304270	S	S	S
		CN 120030	S	S	W
		CN 120027	S	S	W
		CN 113754	S	S	S
		CN 120019	S	S	S
		CN 120017	S	S	S
		CN 120013	S	S	S
		CN 119300	S	S	S
		CN 119294	S	S	W
		DH55 REF	S	S	S
		CO46 NCBI (REF)	S	S	W
		SES0787LS.1	S	S	W
		SES0787LS.2	S	S	W
		SES0787LS.3	S	S	W
		SES0787LS.4	S	S	W
		SES0787LS.5	S	S	W
		SES0787LS.6	S	S	W
		SES0787LS.7	S	S	W
		SES0787LS.8	S	S	W
		SES0787LS.9	S	S	W
		SES0787LS.10	S	S	W
